# Supplementary material for: The Nutrient Profiling of Swedish Food Products—A Study of the Alignment of the Multi-Level Criteria for the Choices and Nutri-Score Systems with the Nordic Keyhole Logo
Source: Nutrients. 2025 Jan 24;17(3):421. doi: 10.3390/nu17030421 (PMC11819656; doi:10.3390/nu17030421)
Supplement: Supplementary file 1 [file nutrients-17-00421-s001.zip]

Archive with 2 entries (2 files):
- Supplementary Tables S1, S5-S8.pdf
- Supplementary Tables S2-S4.xlsx
