# Supplementary material for: The Nutrient Profiling of Swedish Food Products—A Study of the Alignment of the Multi-Level Criteria for the Choices and Nutri-Score Systems with the Nordic Keyhole Logo
Source: Nutrients. 2025 Jan 24;17(3):421. doi: 10.3390/nu17030421 (PMC11819656; doi:10.3390/nu17030421)
Supplement: Supplementary file 1 [file nutrients-17-00421-s001.zip › Supplementary Tables S2-S4.xlsx]

## Sheet: Table S2
Table S2 - Keyhole and Choices Assessment of Food and Beverage Products
	Choices criteria								Keyhole
Product	Choices Product Group	Choices Food Class (Basic/Non-Basic)	Total Saturated Fatty Acid (g per 100g)	Sodium (g per 100g)	Total Sugar (g per 100g)	Total Dietary Fiber (g per 100g)	Total Metabolisable Energy (kcal per 100g)	Choices Level	Keyhole Product Group	Keyhole Eligibility
Apple cake w/ breadcrumbs	Sweet snacks	Non-basic	5.1	120	19.7	3	197.129	3	Other	Not Eligible
Blueberry jam	Other sauces (water based)	Non-basic	0	40	32	1.5	148.325	5	Other	Not Eligible
Raspberry jam	Other sauces (water based)	Non-basic	0	0	42	1.7	183.971	5	Other	Not Eligible
Blackberry jam	Other sauces (water based)	Non-basic	0	40	42	2.4	173.923	5	Other	Not Eligible
Sponge layer cake w/ whipped cream strawberries banana homemade e.g. gräddtårta	Sweet snacks	Non-basic	7.2	80	13.6	2.2	229.904	3	Other	Not Eligible
Strawberry jam	Other sauces (water based)	Non-basic	0	0	38.4	1.1	171.053	5	Other	Not Eligible
Sponge cake w/ prunes	Sweet snacks	Non-basic	1.1	40	20.1	2.9	188.995	3	Other	Not Eligible
Sponge layer cake w/ berries whipped cream vanilla custard jam jelly e.g. bärtårta	Sweet snacks	Non-basic	6.2	80	22.6	3.3	269.139	3	Other	Not Eligible
Sponge layer cake w/ whipped cream fruit berries e.g. gräddtårta	Sweet snacks	Non-basic	11.3	120	12.2	0.5	323.445	3	Other	Not Eligible
Sponge layer cake w/ raspberry jam vanilla custard almond paste fruit jelly e.g. frukttårta	Sweet snacks	Non-basic	2.1	80	31.8	5.7	274.402	3	Other	Not Eligible
Fruit cake	Sweet snacks	Non-basic	9.3	160	27.2	2.8	232.536	3	Other	Not Eligible
Sponge cake w/ frosting orange e.g. ambrosiakaka	Sweet snacks	Non-basic	7.9	160	37.8	0.9	188.995	3	Other	Not Eligible
Crackers salted gluten free	Savory snacks	Non-basic	6.1	680	7.2	1.9	17.9426	4	Other	Not Eligible
Japanese style rice crackers w/ nuts	Savory snacks	Non-basic	1.1	360	6.8	4.4	403.828	4	Other	Not Eligible
Cookies different varieties	Sweet snacks	Non-basic	9	240	31.5	2.1	492.344	4	Other	Not Eligible
Biscuit w/ jam filling	Sweet snacks	Non-basic	9.4	240	36.5	1.4	474.88	4	Other	Not Eligible
Swiss roll w/ jam	Sweet snacks	Non-basic	7.8	240	40.2	1.4	113.876	4	Other	Not Eligible
Pastries w/ vanilla custard butter cream marzipan e.g. potatisbakelse	Sweet snacks	Non-basic	6.5	120	46.1	2.9	405.024	4	Other	Not Eligible
Potato crisps 25% fat	Savory snacks	Non-basic	8.5	400	0.6	3.8	495.215	4	Other	Not Eligible
Cookies w/o sugar	Sweet snacks	Non-basic	11.8	240	1.6	2	546.411	5	Other	Not Eligible
Puffed rice cracker wholegrain flavoured 18% fat	Savory snacks	Non-basic	2.1	640	3.3	2.9	461.483	3	Other	Not Eligible
Corn crisps	Savory snacks	Non-basic	1.5	280	1.3	7.9	461.005	3	Other	Not Eligible
Popcorn microwave popped app. 15% fat	Savory snacks	Non-basic	4.3	160	1.4	11	414.115	3	Other	Not Eligible
Potato crisps w/ sea salt	Savory snacks	Non-basic	2.6	440	0.5	5.5	523.684	3	Other	Not Eligible
Potato crisps flavoured 34% fat	Savory snacks	Non-basic	13.9	560	2.1	5.7	526.794	5	Other	Not Eligible
Oat biscuit wholegrain e.g. Hobnobs	Sweet snacks	Non-basic	8.4	520	23.9	6	470.335	5	Other	Not Eligible
Biscuit shortcrust pastry	Sweet snacks	Non-basic	4.6	400	22.2	1.8	480.144	5	Other	Not Eligible
Gingerbread	Sweet snacks	Non-basic	5.8	640	33.1	2.2	58.8517	5	Other	Not Eligible
Gingerbread w/o sugar	Sweet snacks	Non-basic	9.9	680	3	1.5	504.785	5	Other	Not Eligible
Biscuit 23% wholegrain e.g. digestive	Sweet snacks	Non-basic	7.9	640	16.7	3.4	476.316	5	Other	Not Eligible
Cereal bar wholegrain w/ red fruit fortified	Sweet snacks	Non-basic	3.9	520	34.5	2.1	393.78	5	Other	Not Eligible
Bisquits wholegrain gluten free e.g. digestive	Sweet snacks	Non-basic	6.8	480	19.6	3.2	462.679	5	Other	Not Eligible
Croissant	Sweet snacks	Non-basic	10.8	480	6.2	1.5	181.818	5	Other	Not Eligible
Pancake thin w/ skimmed milk	Sweet snacks	Non-basic	1.1	240	4	1.1	349.761	4	Other	Not Eligible
Pasta macaroni in white roux sauce	Main meals	Basic	1.6	360	4.2	1.1	124.163	3	Other	Not Eligible
Chickpea snacks dried w/ salt	Savory snacks	Non-basic	0.7	120	2.6	15.5	376.794	3	Other	Not Eligible
Peanut doodles or rings	Savory snacks	Non-basic	8.3	160	9.6	11	533.493	5	Other	Not Eligible
Cheese puffs	Savory snacks	Non-basic	9.5	840	2.5	1.3	526.316	5	Other	Not Eligible
Mini pretzel rods e.g. salta pinnar	Savory snacks	Non-basic	1.4	1800	7.1	4.3	383.971	5	Other	Not Eligible
Rye rusks	Bread	Basic	3.1	480	2.1	19	379.665	4	Other	Not Eligible
Wheat rusks unsweetened	Bread	Basic	6.7	360	3.1	3	476.316	5	Other	Not Eligible
Sweet wheat bread	Bread	Basic	5	240	16.5	2.8	356.459	5	Other	Not Eligible
Sweet wheat bread plain	Bread	Basic	4.8	240	14.6	2.8	329.426	4	Other	Not Eligible
Biscuit wafer w/ cream filling flavoured	Sweet snacks	Non-basic	28.1	120	32.7	1.7	538.038	5	Other	Not Eligible
Marie biscuits	Sweet snacks	Non-basic	5	440	20	3.1	449.522	5	Other	Not Eligible
Biscuit w/ nougat filling	Sweet snacks	Non-basic	9.4	240	28.4	2.6	485.407	4	Other	Not Eligible
Meringue w/ chocolate	Sweet snacks	Non-basic	0.6	160	92.8	0	389.713	5	Other	Not Eligible
Cookie w/ shortcrust and meringue	Sweet snacks	Non-basic	13.9	280	17.6	1.8	515.311	5	Other	Not Eligible
American chocolate chip cookie	Sweet snacks	Non-basic	10.1	320	43.9	2.5	486.124	5	Other	Not Eligible
Biscuit w/o sugar	Sweet snacks	Non-basic	3.8	480	1.6	2	444.019	5	Other	Not Eligible
Almond macaroon	Sweet snacks	Non-basic	1.6	40	45.7	3.2	4.30622	4	Other	Not Eligible
Pastry w/ almond dough almond flakes chocolate e.g. toscabit	Sweet snacks	Non-basic	13.5	160	31.6	4.8	194.976	4	Other	Not Eligible
Sponge layer cake w/ whipped cream vanilla custard raspberry jam marzipan e.g. prinsesstårta	Sweet snacks	Non-basic	6.8	120	26.3	2.1	324.88	3	Other	Not Eligible
Chocolate cake Sachertorte	Sweet snacks	Non-basic	15.7	240	30.9	3	487.321	4	Other	Not Eligible
Puff pastry w/ whipped cream vanilla custard raspberry jam frosting e.g. Napoleonbakelse	Sweet snacks	Non-basic	11.1	160	15.2	1.2	349.043	3	Other	Not Eligible
Pastry w/ soft almond macaroon buttercream chocolate e.g. chokladbiskvi	Sweet snacks	Non-basic	14.7	120	47.8	5.7	246.89	4	Other	Not Eligible
Pastry w/ shortcrust almond dough frosting e.g. mazarin	Sweet snacks	Non-basic	7.7	160	34.7	2.1	218.421	3	Other	Not Eligible
Chocolate Swiss roll w/ butter cream e.g. drömtårta	Sweet snacks	Non-basic	7.2	280	36.4	1.8	117.225	4	Other	Not Eligible
Punsch-roll Swedish pastry	Sweet snacks	Non-basic	7.3	80	50.7	3.3	217.943	4	Other	Not Eligible
Chocolate ball oatmeal e.g. chokladboll	Sweet snacks	Non-basic	14.9	120	29.1	4.7	504.545	4	Other	Not Eligible
Chocolate Swiss roll w/ butter cream homemade e.g. drömtårta	Sweet snacks	Non-basic	8.2	160	33.1	1.6	106.699	3	Other	Not Eligible
Sweet wheat bun filled w/ whipped cream almond paste e.g. semla	Sweet snacks	Non-basic	8.6	120	19.2	2.9	333.493	3	Other	Not Eligible
Sponge cake w/ chocolate frosting grated coconut e.g. chokladruta	Sweet snacks	Non-basic	11.6	160	36.9	2.5	168.421	3	Other	Not Eligible
Pastry w/ arrak oatmeal crushed bisquits e.g. arraksboll	Sweet snacks	Non-basic	10.5	200	40.3	1.6	244.737	3	Other	Not Eligible
Cream puffs w/o filling	Sweet snacks	Non-basic	5.1	120	0.5	0.9	60.5263	3	Other	Not Eligible
Sweet wheat bun filled w/ whipped cream almond paste homemade e.g. semla	Sweet snacks	Non-basic	6	160	10.7	1.7	296.411	3	Other	Not Eligible
Spongecake w/ almond caramel e.g. toscakaka	Sweet snacks	Non-basic	6.5	160	29.7	3.1	202.153	3	Other	Not Eligible
Chocolate sponge cake	Sweet snacks	Non-basic	8.6	200	23.9	2.4	169.856	3	Other	Not Eligible
American muffin	Sweet snacks	Non-basic	2.2	280	25.9	1.6	431.579	4	Other	Not Eligible
Sponge cake gingerbread	Sweet snacks	Non-basic	1.2	360	34.5	3.2	131.1	5	Other	Not Eligible
Sponge cake for layer cake	Sweet snacks	Non-basic	1.1	120	36.4	0.4	105.263	3	Other	Not Eligible
Sponge cake w/o milk	Sweet snacks	Non-basic	10	200	28.6	1	398.086	3	Other	Not Eligible
Sponge cake gingerbread w/ fermented milk	Sweet snacks	Non-basic	7.3	160	26.3	0.9	117.464	3	Other	Not Eligible
Sponge cake w/ nuts	Sweet snacks	Non-basic	2.9	120	30.3	6.8	154.545	3	Other	Not Eligible
Sponge cake low fat	Sweet snacks	Non-basic	3.7	120	28.9	1	102.392	3	Other	Not Eligible
Sponge cake w/ milk	Sweet snacks	Non-basic	4.1	160	31.5	1.1	111.722	3	Other	Not Eligible
Ice cream vanilla flavour w/ chocolate wafer	Sweet snacks	Non-basic	7.5	160	22.1	1.4	177.99	3	Other	Not Eligible
Ice cream 15% fat	Sweet snacks	Non-basic	9.2	80	15.1	0	166.986	3	Other	Not Eligible
Ice cream dairy 12% fat	Sweet snacks	Non-basic	4.7	160	15.1	0	150	3	Other	Not Eligible
Ice cream app. 5% fat	Sweet snacks	Non-basic	2	80	17	0	125.359	3	Other	Not Eligible
Ice cream stick app. 25% fat	Sweet snacks	Non-basic	12	40	20.3	0	139.474	4	Other	Not Eligible
Ice cream stick w/ cocoa couverture 20% fat	Sweet snacks	Non-basic	9.9	40	16.9	0	199.522	3	Other	Not Eligible
Ice cream stick w/ fruit ice couverture 6% fat	Sweet snacks	Non-basic	2	40	18.7	0	98.0861	3	Other	Not Eligible
Ice cream cone app. 10% fat	Sweet snacks	Non-basic	7	40	15.7	0.3	183.254	3	Other	Not Eligible
Soft ice cream cup	Sweet snacks	Non-basic	5.7	80	17.2	0	154.545	3	Other	Not Eligible
Chocolate praline	Sweet snacks	Non-basic	15.2	40	53	0.4	540.909	5	Other	Not Eligible
Coconut flavoured filling w/ milk chocolate couverture	Sweet snacks	Non-basic	19.5	80	46.2	4.2	478.469	5	Other	Not Eligible
Italian meringue w/ biscuit base milk chocolate couverture shredded couconut e.g. kokostopp	Sweet snacks	Non-basic	11.8	160	30.9	0.4	411.962	3	Other	Not Eligible
Italian meringue w/ biscuit base milk chocolate couverture e.g. Mums-mums	Sweet snacks	Non-basic	8.6	160	34.9	0.4	111.005	3	Other	Not Eligible
Chocolate ball homemade	Sweet snacks	Non-basic	13.2	120	36.1	4	59.0909	4	Other	Not Eligible
Cereal bar w/ chocolate fortified	Sweet snacks	Non-basic	3.6	440	34.3	5.8	399.043	5	Other	Not Eligible
Cake frosting w/ almond butter sugar e.g. toscaglasyr	Sweet snacks	Non-basic	10	160	27	6	530.383	5	Other	Not Eligible
Gingerbread gluten free	Sweet snacks	Non-basic	8.9	480	28.9	1.6	460.287	5	Other	Not Eligible
Chocolate biscuit w/ vanilla filling e.g. Oreo cookie	Sweet snacks	Non-basic	5.6	360	36.6	3.1	465.789	5	Other	Not Eligible
Sweet wheat bread e.g. cinnamon bun	Sweet snacks	Non-basic	3.8	200	18.5	4.1	86.1244	3	Other	Not Eligible
Croissant bake off	Sweet snacks	Non-basic	10.4	400	5.6	3.4	339.713	5	Other	Not Eligible
Potato diced frozen product	Plain tubers used as staple	Basic	0	40	0.8	1.4	80.8612	1	Vegetables, fruits, berries, and nuts	Eligible
Carrot	Fresh fruits & vegetables	Basic	0	40	6.2	2.4	36.3636	1	Vegetables, fruits, berries, and nuts	Eligible
Parsnip	Fresh fruits & vegetables	Basic	0.1	0	6	3.8	70.5742	1	Vegetables, fruits, berries, and nuts	Eligible
Beetroot	Fresh fruits & vegetables	Basic	0	0	9.4	2.6	50.7177	1	Vegetables, fruits, berries, and nuts	Eligible
Carrot canned w/ brine	Processed vegetables	Basic	0	240	3.4	1.4	22.7273	2	Vegetables, fruits, berries, and nuts	Eligible
Carrot canned w/o brine	Processed vegetables	Basic	0	240	3.8	1.5	23.445	2	Vegetables, fruits, berries, and nuts	Eligible
Avocado	Fresh fruits & vegetables	Basic	3.4	0	0.5	4.8	197.368	1	Vegetables, fruits, berries, and nuts	Eligible
Celery	Fresh fruits & vegetables	Basic	0	80	1.2	1.8	13.3971	1	Vegetables, fruits, berries, and nuts	Eligible
Cauliflower	Fresh fruits & vegetables	Basic	0	0	2.7	2.3	24.4019	1	Vegetables, fruits, berries, and nuts	Eligible
Broccoli	Fresh fruits & vegetables	Basic	0.2	0	1.9	4	39.9522	1	Vegetables, fruits, berries, and nuts	Eligible
Broccoli frozen product	Fresh fruits & vegetables	Basic	0	0	1.6	2.3	23.9234	1	Vegetables, fruits, berries, and nuts	Eligible
Brussels sprouts frozen product	Fresh fruits & vegetables	Basic	0.1	0	2.3	4.5	41.3876	1	Vegetables, fruits, berries, and nuts	Eligible
Green beans	Fresh fruits & vegetables	Basic	0.1	0	2.2	3.4	27.0335	1	Vegetables, fruits, berries, and nuts	Eligible
Green beans frozen product	Fresh fruits & vegetables	Basic	0.1	0	1.6	2.9	34.9282	1	Vegetables, fruits, berries, and nuts	Eligible
Fennel	Fresh fruits & vegetables	Basic	0.1	0	2.6	3.3	28.4689	1	Vegetables, fruits, berries, and nuts	Eligible
Kale	Fresh fruits & vegetables	Basic	0	0	2.1	3.7	39.9522	1	Vegetables, fruits, berries, and nuts	Eligible
Kale frozen product	Fresh fruits & vegetables	Basic	0.1	0	1.1	2.6	29.6651	1	Vegetables, fruits, berries, and nuts	Eligible
Cucumber	Fresh fruits & vegetables	Basic	0	0	1.7	0	13.1579	1	Vegetables, fruits, berries, and nuts	Eligible
Iceberg lettuce	Fresh fruits & vegetables	Basic	0	0	2.2	0	14.5933	1	Vegetables, fruits, berries, and nuts	Eligible
Kohlrabi	Fresh fruits & vegetables	Basic	0	0	2.9	1.8	29.1866	1	Vegetables, fruits, berries, and nuts	Eligible
Onion yellow	Fresh fruits & vegetables	Basic	0	0	4.5	1.9	38.9952	1	Vegetables, fruits, berries, and nuts	Eligible
Corn cobs	Fresh fruits & vegetables	Basic	0.2	0	3.3	2.9	125.359	1	Vegetables, fruits, berries, and nuts	Eligible
Corn cobs frozen product	Fresh fruits & vegetables	Basic	0.1	0	1.7	1.8	111.483	1	Vegetables, fruits, berries, and nuts	Eligible
Bell pepper green	Fresh fruits & vegetables	Basic	0	0	3	2	18.6603	1	Vegetables, fruits, berries, and nuts	Eligible
Bell pepper red	Fresh fruits & vegetables	Basic	0	0	4.9	0.9	22.488	1	Vegetables, fruits, berries, and nuts	Eligible
Leek	Fresh fruits & vegetables	Basic	0	0	4	2.7	29.4258	1	Vegetables, fruits, berries, and nuts	Eligible
Red cabbage	Fresh fruits & vegetables	Basic	0.1	0	5	2.6	31.3397	1	Vegetables, fruits, berries, and nuts	Eligible
Mangetout peas	Fresh fruits & vegetables	Basic	0	0	3.5	2.2	37.0813	1	Vegetables, fruits, berries, and nuts	Eligible
Spinach frozen product	Fresh fruits & vegetables	Basic	0.1	0	0.6	2	20.0957	1	Vegetables, fruits, berries, and nuts	Eligible
Squash	Fresh fruits & vegetables	Basic	0	0	3	1.8	14.5933	1	Vegetables, fruits, berries, and nuts	Eligible
Tomato	Fresh fruits & vegetables	Basic	0	0	2.8	1.3	17.4641	1	Vegetables, fruits, berries, and nuts	Eligible
Aubergine	Fresh fruits & vegetables	Basic	0	0	2.6	2.4	18.8995	1	Vegetables, fruits, berries, and nuts	Eligible
Green peas frozen product	Fresh fruits & vegetables	Basic	0.1	40	5	4.4	69.378	1	Vegetables, fruits, berries, and nuts	Eligible
Asparagus green or white	Fresh fruits & vegetables	Basic	0	0	1.2	1.5	27.0335	1	Vegetables, fruits, berries, and nuts	Eligible
Basil fresh	Fresh fruits & vegetables	Basic	0	0	0.3	3.9	24.8804	1	Vegetables, fruits, berries, and nuts	Eligible
Bell pepper yellow	Fresh fruits & vegetables	Basic	0	0	5	1.4	23.445	1	Vegetables, fruits, berries, and nuts	Eligible
Onion yellow frozen product	Fresh fruits & vegetables	Basic	0	0	4.8	3	28.4689	1	Vegetables, fruits, berries, and nuts	Eligible
Vegetable mix w/ peas carrot frozen product	Fresh fruits & vegetables	Basic	0.1	40	1.9	2.2	60.2871	1	Vegetables, fruits, berries, and nuts	Eligible
Vegetable mix w/ peas corn bell pepper frozen product	Fresh fruits & vegetables	Basic	0.1	0	1.9	5	66.5072	1	Vegetables, fruits, berries, and nuts	Eligible
Bamboo shoots canned w/o brine	Processed vegetables	Basic	0	0	1.2	2.3	24.1627	1	Vegetables, fruits, berries, and nuts	Eligible
Asparagus white canned w/o brine	Processed vegetables	Basic	0	280	1.1	1.9	15.5502	3	Vegetables, fruits, berries, and nuts	Eligible
Broad beans dried	Processed beans and legumes	Basic	0.2	0	3.5	16.4	318.421	1	Vegetables, fruits, berries, and nuts	Eligible
White beans dried	Processed beans and legumes	Basic	0.2	0	4.6	15.8	319.617	1	Vegetables, fruits, berries, and nuts	Eligible
Chick peas dried	Processed beans and legumes	Basic	0.5	40	4.6	10	352.392	1	Vegetables, fruits, berries, and nuts	Eligible
Green or yellow peas dried	Processed beans and legumes	Basic	0.2	0	2.1	10.7	316.746	1	Vegetables, fruits, berries, and nuts	Eligible
Sweet potatoe raw	Plain tubers used as staple	Basic	0.1	40	4.2	2.7	82.2967	1	Vegetables, fruits, berries, and nuts	Eligible
Chickpeas canned w/o brine	Processed beans and legumes	Basic	0.3	200	0.4	6.2	128.23	2	Vegetables, fruits, berries, and nuts	Eligible
Kidney beans red beans canned w/o brine	Processed beans and legumes	Basic	0.1	240	1	7.2	110.048	2	Vegetables, fruits, berries, and nuts	Eligible
Black turtle beans canned w/o brine	Processed beans and legumes	Basic	0.2	240	0.3	6.8	111.005	2	Vegetables, fruits, berries, and nuts	Eligible
Red lentils canned w/o brine	Processed beans and legumes	Basic	0.1	240	0.2	4.1	88.756	2	Vegetables, fruits, berries, and nuts	Eligible
Green lentils canned w/o brine	Processed beans and legumes	Basic	0.1	320	0.2	4.4	92.3445	2	Vegetables, fruits, berries, and nuts	Eligible
Potatoe raw	Plain tubers used as staple	Basic	0	0	0.8	2.1	78.7081	1	Vegetables, fruits, berries, and nuts	Eligible
Tomato red cherry tomato	Fresh fruits & vegetables	Basic	0	0	4.1	1.5	25.1196	1	Vegetables, fruits, berries, and nuts	Eligible
Spinach raw	Fresh fruits & vegetables	Basic	0.1	80	0.3	2.1	24.1627	1	Vegetables, fruits, berries, and nuts	Eligible
Potato canned w/o brine	Fresh fruits & vegetables	Basic	0	240	0.3	2.5	60.5263	1	Vegetables, fruits, berries, and nuts	Eligible
Jerusalem artichoke	Fresh fruits & vegetables	Basic	0	0	3.2	1.9	66.9856	1	Vegetables, fruits, berries, and nuts	Eligible
Swede	Fresh fruits & vegetables	Basic	0	0	6.8	3	36.6029	1	Vegetables, fruits, berries, and nuts	Eligible
Horseradish	Fresh fruits & vegetables	Basic	0	0	7.3	8.2	69.6172	1	Vegetables, fruits, berries, and nuts	Eligible
Celeriac	Fresh fruits & vegetables	Basic	0.1	40	2.4	3.1	32.2967	1	Vegetables, fruits, berries, and nuts	Eligible
Radish	Fresh fruits & vegetables	Basic	0.1	0	1.4	1.1	11.244	1	Vegetables, fruits, berries, and nuts	Eligible
White radish	Fresh fruits & vegetables	Basic	0	0	2.2	1.6	18.1818	1	Vegetables, fruits, berries, and nuts	Eligible
Root parsley	Fresh fruits & vegetables	Basic	0.1	0	3.7	1.6	61.244	1	Vegetables, fruits, berries, and nuts	Eligible
Turnip	Fresh fruits & vegetables	Basic	0	0	3.9	1.9	35.1675	1	Vegetables, fruits, berries, and nuts	Eligible
Beetroot pickled w/o brine	Processed vegetables	Basic	0	160	12.4	1.7	58.134	5	Vegetables, fruits, berries, and nuts	Eligible
Cauliflower frozen product	Fresh fruits & vegetables	Basic	0.1	0	2.1	1.9	23.6842	1	Vegetables, fruits, berries, and nuts	Eligible
Brussels sprouts	Fresh fruits & vegetables	Basic	0	0	2.6	4.2	43.5407	1	Vegetables, fruits, berries, and nuts	Eligible
Mung bean sprouts	Fresh fruits & vegetables	Basic	0.1	0	0.8	3	34.4498	1	Vegetables, fruits, berries, and nuts	Eligible
Soy bean sprouts	Fresh fruits & vegetables	Basic	0.8	0	0.4	2.6	145.933	1	Vegetables, fruits, berries, and nuts	Eligible
Curly endive	Fresh fruits & vegetables	Basic	0	40	0.9	2.2	14.8325	1	Vegetables, fruits, berries, and nuts	Eligible
Endive	Fresh fruits & vegetables	Basic	0	0	0.9	2.2	13.6364	1	Vegetables, fruits, berries, and nuts	Eligible
Globe artichoke	Fresh fruits & vegetables	Basic	0	80	2.6	5	51.9139	1	Vegetables, fruits, berries, and nuts	Eligible
Corn kernels frozen product	Fresh fruits & vegetables	Basic	0.6	0	3.6	5.2	99.0431	1	Vegetables, fruits, berries, and nuts	Eligible
Swiss chard	Fresh fruits & vegetables	Basic	0	200	0.3	0.8	21.2919	1	Vegetables, fruits, berries, and nuts	Eligible
Leaf parsley	Fresh fruits & vegetables	Basic	0	40	0.8	2.9	34.9282	1	Vegetables, fruits, berries, and nuts	Eligible
Pumpkin	Fresh fruits & vegetables	Basic	0	0	2.7	1.7	26.0766	1	Vegetables, fruits, berries, and nuts	Eligible
Savoy cabbage	Fresh fruits & vegetables	Basic	0	40	3.2	2.5	28.4689	1	Vegetables, fruits, berries, and nuts	Eligible
Napa cabbage	Fresh fruits & vegetables	Basic	0	0	2.5	1.6	20.5742	1	Vegetables, fruits, berries, and nuts	Eligible
Garden cress	Fresh fruits & vegetables	Basic	0	0	0.2	1.6	37.3206	1	Vegetables, fruits, berries, and nuts	Eligible
Watercress	Fresh fruits & vegetables	Basic	0.1	40	0	1.5	15.311	1	Vegetables, fruits, berries, and nuts	Eligible
Wax beans	Fresh fruits & vegetables	Basic	0	0	1.4	2.7	32.5359	1	Vegetables, fruits, berries, and nuts	Eligible
Wax beans frozen product	Fresh fruits & vegetables	Basic	0	0	1.4	2.7	28.7081	1	Vegetables, fruits, berries, and nuts	Eligible
White cabbage	Fresh fruits & vegetables	Basic	0	0	5.7	2.6	29.4258	1	Vegetables, fruits, berries, and nuts	Eligible
Garlic	Fresh fruits & vegetables	Basic	0.1	0	3.9	1.5	159.809	1	Vegetables, fruits, berries, and nuts	Eligible
Alfalfa sprouts	Fresh fruits & vegetables	Basic	0.1	0	0.8	3	31.8182	1	Vegetables, fruits, berries, and nuts	Eligible
Dill fresh	Fresh fruits & vegetables	Basic	0.1	40	0.8	2.8	57.6555	1	Vegetables, fruits, berries, and nuts	Eligible
Chives	Fresh fruits & vegetables	Basic	0.1	0	1.7	2.1	27.7512	1	Vegetables, fruits, berries, and nuts	Eligible
Chili pepper	Fresh fruits & vegetables	Basic	0	0	4.5	0	47.3684	1	Vegetables, fruits, berries, and nuts	Eligible
Bell pepper green red frozen product	Fresh fruits & vegetables	Basic	0.1	80	3	3	25.5981	1	Vegetables, fruits, berries, and nuts	Eligible
Button mushroom sliced frozen product	Fresh fruits & vegetables	Basic	0.1	0	0.2	2	18.6603	1	Vegetables, fruits, berries, and nuts	Not Eligible
Lentil sprouts	Fresh fruits & vegetables	Basic	0.1	0	0.8	3	125.359	1	Vegetables, fruits, berries, and nuts	Eligible
Vegetable mix w/ peas beans corn carrot frozen product e.g. amerikansk	Fresh fruits & vegetables	Basic	0.1	40	1.9	2.5	67.7033	1	Vegetables, fruits, berries, and nuts	Eligible
Vegetable mix w/ peas beans carrot cauliflower frozen product e.g. sommargrönsaker	Fresh fruits & vegetables	Basic	0.1	40	1.9	3	38.2775	1	Vegetables, fruits, berries, and nuts	Eligible
Bell pepper green yellow red	Fresh fruits & vegetables	Basic	0	0	4.6	1.3	22.0096	1	Vegetables, fruits, berries, and nuts	Eligible
Green beans canned w/o brine	Processed vegetables	Basic	0	240	1.3	1.7	21.2919	2	Vegetables, fruits, berries, and nuts	Eligible
Button mushroom canned w/ brine	Processed vegetables	Basic	0	400	0.2	1.5	15.0718	4	Vegetables, fruits, berries, and nuts	Not Eligible
Vegetable mix pickled or pickles sweetened w/o brine	Processed vegetables	Basic	0	0	26.5	1.7	116.268	5	Vegetables, fruits, berries, and nuts	Eligible
Button mushroom canned w/o brine	Processed vegetables	Basic	0	240	0.2	2.5	18.4211	2	Vegetables, fruits, berries, and nuts	Not Eligible
Brown beans dried	Processed beans and legumes	Basic	0.2	40	4.6	16.4	317.464	1	Vegetables, fruits, berries, and nuts	Eligible
Red beans dried	Processed beans and legumes	Basic	0.2	0	4.6	14	324.88	1	Vegetables, fruits, berries, and nuts	Eligible
Mung beans dried	Processed beans and legumes	Basic	0.4	0	1.2	16	320.813	1	Vegetables, fruits, berries, and nuts	Eligible
Soy beans dried	Processed beans and legumes	Basic	2.4	0	6.1	15.3	398.565	2	Vegetables, fruits, berries, and nuts	Eligible
Vegetable mix w/ carrot parsnip leek celeriac frozen product	Fresh fruits & vegetables	Basic	0.1	40	1.9	2.5	35.6459	1	Vegetables, fruits, berries, and nuts	Eligible
Corn kernels canned w/o brine	Processed vegetables	Basic	0.3	160	5.8	2.9	79.9043	2	Vegetables, fruits, berries, and nuts	Eligible
Sauerkraut fermented cabbage canned w/ brine	Processed vegetables	Basic	0	320	0.1	1.7	16.7464	3	Vegetables, fruits, berries, and nuts	Eligible
Olives black w/ oil drained	Processed vegetables	Basic	1.6	800	0	3.5	142.105	5	Vegetables, fruits, berries, and nuts	Not Eligible
Olives green w/ bell pepper filling drained	Processed vegetables	Basic	2	1360	0	2.6	127.99	5	Vegetables, fruits, berries, and nuts	Not Eligible
Red cabbage canned	Processed vegetables	Basic	0	0	15	1.5	71.7703	5	Vegetables, fruits, berries, and nuts	Not Eligible
Button mushroom	Fresh fruits & vegetables	Basic	0	0	0.1	2.4	27.2727	1	Vegetables, fruits, berries, and nuts	Not Eligible
Potato chips wedges frozen product	Plain tubers used as staple	Basic	0.4	40	0.4	3.9	157.656	1	Vegetables, fruits, berries, and nuts	Not Eligible
Potato chips wedges deep-fried frozen product	Plain tubers used as staple	Basic	1.5	40	0	4.5	243.541	1	Vegetables, fruits, berries, and nuts	Not Eligible
Potato chips deep-fried app. 11% fat frozen product	Plain tubers used as staple	Basic	3.4	0	0.5	3	243.301	1	Vegetables, fruits, berries, and nuts	Not Eligible
Musk melon	Fresh fruits & vegetables	Basic	0.1	0	5	1	37.0813	1	Vegetables, fruits, berries, and nuts	Eligible
Orange	Fresh fruits & vegetables	Basic	0	0	8.2	1.2	49.7608	1	Vegetables, fruits, berries, and nuts	Eligible
Blackberries	Fresh fruits & vegetables	Basic	0	0	5.6	3.4	43.3014	1	Vegetables, fruits, berries, and nuts	Eligible
Bilberries (European blueberries)	Fresh fruits & vegetables	Basic	0	0	6.4	3.1	52.8708	1	Vegetables, fruits, berries, and nuts	Eligible
Cherimoya	Fresh fruits & vegetables	Basic	0	0	11.7	2.2	83.9713	1	Vegetables, fruits, berries, and nuts	Eligible
Small citrus fruit clementine mandarin satsuma	Fresh fruits & vegetables	Basic	0	0	9.6	1.5	54.067	1	Vegetables, fruits, berries, and nuts	Eligible
Elderberries	Fresh fruits & vegetables	Basic	0	0	6.5	6.8	66.7464	1	Vegetables, fruits, berries, and nuts	Eligible
Prickly pear	Fresh fruits & vegetables	Basic	0	0	7.1	2.5	39.2344	1	Vegetables, fruits, berries, and nuts	Eligible
Gooseberries	Fresh fruits & vegetables	Basic	0.1	0	5.4	3.4	38.2775	1	Vegetables, fruits, berries, and nuts	Eligible
Physalis	Fresh fruits & vegetables	Basic	0.2	0	11.7	4.2	57.177	1	Vegetables, fruits, berries, and nuts	Eligible
Kumquat	Fresh fruits & vegetables	Basic	0.1	0	9.3	4.6	69.378	1	Vegetables, fruits, berries, and nuts	Eligible
Quince	Fresh fruits & vegetables	Basic	0	0	7.3	4	63.3971	1	Vegetables, fruits, berries, and nuts	Eligible
Sour cherries	Fresh fruits & vegetables	Basic	0	0	15.4	1.4	61.244	1	Vegetables, fruits, berries, and nuts	Eligible
Lingonberries cowberries	Fresh fruits & vegetables	Basic	0	0	8.7	2.5	56.6986	1	Vegetables, fruits, berries, and nuts	Eligible
Plantain cooking banana	Fresh fruits & vegetables	Basic	0.2	0	1.4	1.7	135.646	1	Vegetables, fruits, berries, and nuts	Eligible
Nectarine	Fresh fruits & vegetables	Basic	0	0	9.8	1.3	53.3493	1	Vegetables, fruits, berries, and nuts	Eligible
Passion fruit	Fresh fruits & vegetables	Basic	0.1	40	6.2	10.4	87.5598	1	Vegetables, fruits, berries, and nuts	Eligible
Sharon	Fresh fruits & vegetables	Basic	0	0	18.6	1.6	64.5933	1	Vegetables, fruits, berries, and nuts	Eligible
Red currant	Fresh fruits & vegetables	Basic	0	0	7.5	3.4	48.5646	1	Vegetables, fruits, berries, and nuts	Eligible
Black currant	Fresh fruits & vegetables	Basic	0.2	0	8.3	7.1	77.0335	1	Vegetables, fruits, berries, and nuts	Eligible
Apple w/o peel	Fresh fruits & vegetables	Basic	0	0	10.5	0.9	57.8947	1	Vegetables, fruits, berries, and nuts	Eligible
Raspberries blueberries frozen product	Fresh fruits & vegetables	Basic	0	0	5.2	3.4	43.5407	1	Vegetables, fruits, berries, and nuts	Eligible
Banana dried	Processed fruit	Basic	0.7	0	58.9	7.5	374.641	5	Vegetables, fruits, berries, and nuts	Not Eligible
Pear dried	Processed fruit	Basic	0.1	0	42.3	6	282.297	5	Vegetables, fruits, berries, and nuts	Not Eligible
Fruit dried	Processed fruit	Basic	0	40	42.1	9	266.029	5	Vegetables, fruits, berries, and nuts	Not Eligible
Papaya dried	Processed fruit	Basic	0.2	0	52.2	5	262.919	5	Vegetables, fruits, berries, and nuts	Not Eligible
Grapes green	Fresh fruits & vegetables	Basic	0.1	0	15.2	1.2	66.7464	1	Vegetables, fruits, berries, and nuts	Eligible
Grapes red	Fresh fruits & vegetables	Basic	0	0	17	1.3	72.2488	1	Vegetables, fruits, berries, and nuts	Eligible
Grapefruit	Fresh fruits & vegetables	Basic	0.1	0	6.9	0.9	43.5407	1	Vegetables, fruits, berries, and nuts	Eligible
Raspberries	Fresh fruits & vegetables	Basic	0	0	4.1	3.7	33.9713	1	Vegetables, fruits, berries, and nuts	Eligible
Strawberries	Fresh fruits & vegetables	Basic	0	0	7.9	1.9	41.1483	1	Vegetables, fruits, berries, and nuts	Eligible
Honeydew melon	Fresh fruits & vegetables	Basic	0	0	6.8	0.7	32.7751	1	Vegetables, fruits, berries, and nuts	Eligible
Watermelon	Fresh fruits & vegetables	Basic	0	0	8.7	0.6	33.9713	1	Vegetables, fruits, berries, and nuts	Eligible
Pineapple	Fresh fruits & vegetables	Basic	0	0	11.4	1.2	51.9139	1	Vegetables, fruits, berries, and nuts	Eligible
Apricot	Fresh fruits & vegetables	Basic	0	0	8.3	2.1	51.1962	1	Vegetables, fruits, berries, and nuts	Eligible
Banana	Fresh fruits & vegetables	Basic	0	0	18.1	1.4	94.7368	1	Vegetables, fruits, berries, and nuts	Eligible
Blueberries frozen product	Fresh fruits & vegetables	Basic	0	0	6.4	3.1	43.3014	1	Vegetables, fruits, berries, and nuts	Eligible
Lemon	Fresh fruits & vegetables	Basic	0	0	2.6	4.9	50.2392	1	Vegetables, fruits, berries, and nuts	Eligible
Figs	Fresh fruits & vegetables	Basic	0.1	0	11.5	2.5	58.3732	1	Vegetables, fruits, berries, and nuts	Eligible
Kiwi fruit green	Fresh fruits & vegetables	Basic	0	0	8.3	2.7	55.5024	1	Vegetables, fruits, berries, and nuts	Eligible
Sweet cherries	Fresh fruits & vegetables	Basic	0	0	14.6	1.9	68.6603	1	Vegetables, fruits, berries, and nuts	Eligible
Lime	Fresh fruits & vegetables	Basic	0	0	0.6	0.5	47.3684	1	Vegetables, fruits, berries, and nuts	Eligible
Mango	Fresh fruits & vegetables	Basic	0.101	0	10.504	1.111	56.7823	1	Vegetables, fruits, berries, and nuts	Eligible
Papaya	Fresh fruits & vegetables	Basic	0.204	0	9.69	1.836	49.0478	1	Vegetables, fruits, berries, and nuts	Eligible
Paradise apple	Fresh fruits & vegetables	Basic	0	0	5.8	2	80.8612	1	Vegetables, fruits, berries, and nuts	Eligible
Peach nectarine	Fresh fruits & vegetables	Basic	0	0	7.8	2.1	42.823	1	Vegetables, fruits, berries, and nuts	Eligible
Plum	Fresh fruits & vegetables	Basic	0	0	7.2	1.8	47.3684	1	Vegetables, fruits, berries, and nuts	Eligible
Pear	Fresh fruits & vegetables	Basic	0	0	11.3	2.7	54.067	1	Vegetables, fruits, berries, and nuts	Eligible
Cranberries	Fresh fruits & vegetables	Basic	0	0	3.4	3.3	45.933	1	Vegetables, fruits, berries, and nuts	Eligible
Grapes	Fresh fruits & vegetables	Basic	0	0	16.1	1.2	69.6172	1	Vegetables, fruits, berries, and nuts	Eligible
Apple w/ skin	Fresh fruits & vegetables	Basic	0	0	9.9	2.3	47.8469	1	Vegetables, fruits, berries, and nuts	Eligible
Raspberries frozen product	Fresh fruits & vegetables	Basic	0	0	3.4	3.7	37.5598	1	Vegetables, fruits, berries, and nuts	Eligible
Blackberries frozen product	Fresh fruits & vegetables	Basic	0	0	7.9	7.2	58.134	1	Vegetables, fruits, berries, and nuts	Eligible
Strawberries frozen product	Fresh fruits & vegetables	Basic	0	0	4.7	1.4	33.4928	1	Vegetables, fruits, berries, and nuts	Eligible
Apricot dried	Processed fruit	Basic	0.1	0	39.4	5.3	190.191	5	Vegetables, fruits, berries, and nuts	Not Eligible
Blueberries dried	Processed fruit	Basic	0	0	45.9	10	330.622	5	Vegetables, fruits, berries, and nuts	Not Eligible
Dates dried	Processed fruit	Basic	0	0	58	7.5	321.77	5	Vegetables, fruits, berries, and nuts	Not Eligible
Peach dried	Processed fruit	Basic	0.1	0	50.8	8.2	252.632	5	Vegetables, fruits, berries, and nuts	Not Eligible
Apple dried	Processed fruit	Basic	0	80	57.2	9.5	257.177	5	Vegetables, fruits, berries, and nuts	Not Eligible
Apricot canned w/ juice	Processed fruit	Basic	0	0	8.3	1.6	51.9139	1	Vegetables, fruits, berries, and nuts	Not Eligible
Pomegranate	Fresh fruits & vegetables	Basic	0.1	0	10	10	55.7416	1	Vegetables, fruits, berries, and nuts	Eligible
Guava	Fresh fruits & vegetables	Basic	0	0	4.9	5.1	32.5359	1	Vegetables, fruits, berries, and nuts	Eligible
Cloudberries	Fresh fruits & vegetables	Basic	0.1	0	7.7	6.3	53.8278	1	Vegetables, fruits, berries, and nuts	Eligible
Strawberries w/ sugar frozen product	Processed fruit	Basic	0	0	15.4	1.4	85.6459	4	Vegetables, fruits, berries, and nuts	Not Eligible
Raisins	Processed fruit	Basic	0	0	61.5	6.1	285.646	5	Vegetables, fruits, berries, and nuts	Not Eligible
Pineapple canned w/ juice	Processed fruit	Basic	0	0	14.7	1	62.201	4	Vegetables, fruits, berries, and nuts	Not Eligible
Fruit salad	Processed fruit	Basic	0	0	10.4	1.9	56.2201	1	Vegetables, fruits, berries, and nuts	Eligible
Raspberries w/ sugar frozen product	Processed fruit	Basic	0	0	14.3	3.3	82.5359	4	Vegetables, fruits, berries, and nuts	Not Eligible
Blackberries w/ sugar frozen product	Processed fruit	Basic	0	0	12	6	68.8995	2	Vegetables, fruits, berries, and nuts	Not Eligible
Mandarin canned w/ reduced sugar syrup	Processed fruit	Basic	0	0	14.5	1.7	65.0718	4	Vegetables, fruits, berries, and nuts	Not Eligible
Fruit cocktail canned w/ sugar syrup	Processed fruit	Basic	0	0	19.2	1.5	81.3397	5	Vegetables, fruits, berries, and nuts	Not Eligible
Pear canned w/ sugar syrup	Processed fruit	Basic	0	0	15.9	1.9	77.0335	4	Vegetables, fruits, berries, and nuts	Not Eligible
Cherries sour canned w/ sugar syrup	Processed fruit	Basic	0	0	20.2	1.5	94.0191	5	Vegetables, fruits, berries, and nuts	Not Eligible
Mango canned w/ sugar syrup	Processed fruit	Basic	0	0	20.2	1	98.8038	5	Vegetables, fruits, berries, and nuts	Not Eligible
Apricot canned w/ sugar syrup	Processed fruit	Basic	0	0	18.5	1.3	118.182	4	Vegetables, fruits, berries, and nuts	Not Eligible
Plum canned w/ sugar syrup	Processed fruit	Basic	0	0	19.1	1.5	94.0191	5	Vegetables, fruits, berries, and nuts	Not Eligible
Blueberries sweetened frozen product	Processed fruit	Basic	0	0	16.4	3.1	82.7751	4	Vegetables, fruits, berries, and nuts	Not Eligible
Strawberries sliced sweetened frozen product	Processed fruit	Basic	0	0	15.4	1.4	102.392	4	Vegetables, fruits, berries, and nuts	Not Eligible
Peach canned w/ sugar syrup	Processed fruit	Basic	0	0	16.6	0.8	83.2536	4	Vegetables, fruits, berries, and nuts	Not Eligible
Orange salad	Processed fruit	Basic	0.6	80	11.8	1.4	108.852	2	Vegetables, fruits, berries, and nuts	Not Eligible
Pineapple canned w/ sugar syrup	Processed fruit	Basic	0	0	20	1	86.6029	5	Vegetables, fruits, berries, and nuts	Not Eligible
Fruit berries canned unsweetened or artificial sweeteners	Processed fruit	Basic	0	0	7.4	0.8	34.9282	4	Vegetables, fruits, berries, and nuts	Not Eligible
Pear canned w/ reduced sugar syrup	Processed fruit	Basic	0	0	9.1	1.9	60.5263	1	Vegetables, fruits, berries, and nuts	Not Eligible
Apple canned	Processed fruit	Basic	0.1	0	15	1.8	69.378	4	Vegetables, fruits, berries, and nuts	Not Eligible
Grapefruit canned w/ reduced sugar syrup	Processed fruit	Basic	0	0	15.5	0.4	63.3971	5	Vegetables, fruits, berries, and nuts	Not Eligible
Chestnuts	(Un)Processed nuts and seeds	Basic	0.3	0	7	6.8	200.957	1	Vegetables, fruits, berries, and nuts	Eligible
Chestnuts roasted	(Un)Processed nuts and seeds	Basic	0.3	0	7	7.9	230.622	1	Vegetables, fruits, berries, and nuts	Eligible
Cashew nuts roasted w/o salt	(Un)Processed nuts and seeds	Basic	8.7	0	5.9	8.3	597.847	1	Vegetables, fruits, berries, and nuts	Eligible
Hazelnuts	(Un)Processed nuts and seeds	Basic	4.8	0	3.6	16.1	658.612	1	Vegetables, fruits, berries, and nuts	Eligible
Peanuts dried	(Un)Processed nuts and seeds	Basic	6.8	0	3.1	8.1	587.081	1	Vegetables, fruits, berries, and nuts	Eligible
Peanuts roasted	(Un)Processed nuts and seeds	Basic	6.4	0	4.6	11.6	605.263	1	Vegetables, fruits, berries, and nuts	Eligible
Peanuts roasted salted	(Un)Processed nuts and seeds	Basic	6.4	760	4.6	11.6	605.263	5	Vegetables, fruits, berries, and nuts	Not Eligible
Shredded coconut dried	(Un)Processed nuts and seeds	Basic	60.7	40	5.4	9.2	691.148	5	Vegetables, fruits, berries, and nuts	Not Eligible
Brazil nuts	(Un)Processed nuts and seeds	Basic	15.4	0	1.8	13.7	684.211	2	Vegetables, fruits, berries, and nuts	Not Eligible
Pumpkin seeds	(Un)Processed nuts and seeds	Basic	7.3	0	1.4	9.2	573.206	1	Vegetables, fruits, berries, and nuts	Not Eligible
Sesame seeds w/ husk	(Un)Processed nuts and seeds	Basic	6.8	0	0.6	12	606.938	1	Vegetables, fruits, berries, and nuts	Not Eligible
Sunflower seeds	(Un)Processed nuts and seeds	Basic	4.9	0	2.9	11.5	618.182	1	Vegetables, fruits, berries, and nuts	Not Eligible
Walnuts	(Un)Processed nuts and seeds	Basic	5.7	0	2.5	9	680.622	1	Vegetables, fruits, berries, and nuts	Eligible
Chili peanuts	(Un)Processed nuts and seeds	Basic	5.1	1080	6.4	7.4	516.507	5	Vegetables, fruits, berries, and nuts	Not Eligible
Pine nuts	(Un)Processed nuts and seeds	Basic	3.9	0	4.9	5.5	698.086	1	Vegetables, fruits, berries, and nuts	Eligible
Cashew nuts roasted w/ salt	(Un)Processed nuts and seeds	Basic	8.7	280	5.9	8.3	597.847	2	Vegetables, fruits, berries, and nuts	Not Eligible
Almond flour	(Un)Processed nuts and seeds	Basic	4.2	0	4	9.8	610.048	1	Vegetables, fruits, berries, and nuts	Eligible
Coconut	Fresh fruits & vegetables	Basic	29.2	0	4.8	9	352.392	1	Vegetables, fruits, berries, and nuts	Not Eligible
Linseeds whole	(Un)Processed nuts and seeds	Basic	3.4	40	1.6	30.4	522.01	1	Vegetables, fruits, berries, and nuts	Not Eligible
Pecan nuts	(Un)Processed nuts and seeds	Basic	6.2	0	4	13.3	714.833	1	Vegetables, fruits, berries, and nuts	Eligible
Pistachio nuts	(Un)Processed nuts and seeds	Basic	6.1	0	6.8	3	606.699	1	Vegetables, fruits, berries, and nuts	Eligible
Sesame seeds w/o husk	(Un)Processed nuts and seeds	Basic	7.6	40	1	10.4	644.258	1	Vegetables, fruits, berries, and nuts	Not Eligible
Almond sweet	(Un)Processed nuts and seeds	Basic	4.4	0	3.6	18.7	592.823	1	Vegetables, fruits, berries, and nuts	Eligible
Hemp seeds w/ husk	(Un)Processed nuts and seeds	Basic	2.6	0	1.4	35	443.062	1	Vegetables, fruits, berries, and nuts	Not Eligible
Poppy seeds	(Un)Processed nuts and seeds	Basic	4.4	0	3	19	534.928	1	Vegetables, fruits, berries, and nuts	Not Eligible
Rye coarse grounded grains or flakes steamed wholegrain	Grains	Basic	0.2	0	2.4	12.7	323.445	1	Flour, grains, and rice	Eligible
Rolled oats wholegrain	Grains	Basic	1.1	0	1	7.5	375.359	1	Flour, grains, and rice	Eligible
Rolled oats wholegrain w/ wheat bran	Grains	Basic	1.2	0	1.2	10.5	371.292	2	Flour, grains, and rice	Eligible
Oat bran	Grains	Basic	1.3	0	3.2	18	356.699	2	Flour, grains, and rice	Eligible
Millet grains or coarsely-ground grains wholegrain	Grains	Basic	0.6	0	0.6	3.2	352.632	2	Flour, grains, and rice	Not Eligible
Bulgur	Grains	Basic	0.2	0	0.4	7.7	353.828	1	Flour, grains, and rice	Not Eligible
Couscous	Grains	Basic	0.1	0	1.5	5	361.722	2	Flour, grains, and rice	Not Eligible
Barley flour wholegrain	Grains	Basic	0.5	0	0.9	7.6	341.627	1	Flour, grains, and rice	Eligible
Rye flour wholegrain	Grains	Basic	0.3	0	2	18.8	325.12	1	Flour, grains, and rice	Eligible
Wheat flour wholegrain graham flour	Grains	Basic	0.2	0	1.2	13.8	335.885	1	Flour, grains, and rice	Eligible
Wheat flour bakers flour	Grains	Basic	0.2	0	1.5	3.1	348.325	2	Flour, grains, and rice	Not Eligible
Wheat flour	Grains	Basic	0.3	0	1.5	3.6	352.392	2	Flour, grains, and rice	Not Eligible
Spelt flour wholegrain	Grains	Basic	0.4	0	0.7	9.1	353.589	1	Flour, grains, and rice	Eligible
Oat flour wholegrain	Grains	Basic	0.7	0	0.8	14.2	352.392	1	Flour, grains, and rice	Eligible
Spelt flour refined	Grains	Basic	0.3	0	0.9	5.1	355.502	2	Flour, grains, and rice	Not Eligible
Flour mix sifted rye w/ wheat	Grains	Basic	0.2	0	0.6	8.8	356.22	1	Flour, grains, and rice	Not Eligible
Rolled barley steamed wholegrain	Grains	Basic	0.6	0	0.9	10.7	351.196	1	Flour, grains, and rice	Eligible
Wheat coarse-ground or flakes steamed wholegrain	Grains	Basic	0.2	0	0.5	11.3	328.947	1	Flour, grains, and rice	Eligible
Wheat bran	Grains	Basic	0.8	0	3.1	30.5	293.78	1	Flour, grains, and rice	Eligible
Wheat bran coarse wheat bran	Grains	Basic	0.8	0	1.3	37.5	268.9	1	Flour, grains, and rice	Eligible
Buckwheat whole or coarsely-ground grains	Grains	Basic	0.4	0	1.2	3.7	352.871	2	Flour, grains, and rice	Not Eligible
Buckwheat flour	Grains	Basic	0.6	0	1.2	5.5	357.177	2	Flour, grains, and rice	Not Eligible
Corn flour yellow refined or polenta	Grains	Basic	0.4	0	1.2	4.7	354.545	2	Flour, grains, and rice	Not Eligible
Corn starch	Grains	Basic	0	0	0	0	362.44	5	Flour, grains, and rice	Not Eligible
Potato flour	Grains	Basic	0	0	0	0	346.411	5	Flour, grains, and rice	Not Eligible
Rye flakes wholegrain steamed	Grains	Basic	0.2	0	2.4	12.7	323.445	1	Flour, grains, and rice	Eligible
Wheat flour durum	Grains	Basic	0.3	0	1.7	6.3	351.914	1	Flour, grains, and rice	Not Eligible
Flour mix wheat barley rye oat	Grains	Basic	0.3	0	1.4	7.1	346.411	1	Flour, grains, and rice	Not Eligible
Flour mix gluten free	Grains	Basic	0	40	3.4	10.3	335.885	1	Flour, grains, and rice	Not Eligible
Rice flour white	Grains	Basic	0.1	0	0.2	2.1	358.612	3	Flour, grains, and rice	Not Eligible
Wild rice dried	Grains	Basic	0.2	0	3.2	6.2	360.766	1	Flour, grains, and rice	Not Eligible
Rice Basmati dry	Grains	Basic	0.2	0	0.2	0.5	359.091	5	Flour, grains, and rice	Not Eligible
Rice brown long-grain dry wholegrain	Grains	Basic	0.6	0	0.5	4.2	365.311	2	Flour, grains, and rice	Not Eligible
Rice long-grain dried uncooked	Grains	Basic	0.1	0	0.1	1	352.632	4	Flour, grains, and rice	Not Eligible
Rice noodles dry	Plain noodles and pasta	Basic	0.2	200	0.3	1.6	360.526	3	Flour, grains, and rice	Not Eligible
Risotto rice Avorio dried uncooked	Grains	Basic	0.2	0	1	1.2	358.612	3	Flour, grains, and rice	Not Eligible
Rice Jasmine dry	Grains	Basic	0.1	0	0.2	0	354.785	5	Flour, grains, and rice	Not Eligible
Rice long-grain parboiled dried uncooked	Grains	Basic	0.2	0	0.6	1.4	361.722	3	Flour, grains, and rice	Not Eligible
Rice white pre-boiled dried uncooked 1% salt	Grains	Basic	0	280	0.1	1.5	361.005	3	Flour, grains, and rice	Not Eligible
Rice white pre-boiled dried uncooked	Grains	Basic	0.1	0	0.6	2.6	365.072	3	Flour, grains, and rice	Not Eligible
Breakfast cereal muesli wholegrain w/ fruit banana	Breakfast cereals	Basic	2.9	160	9.2	10.7	381.34	1	Flour, grains, and rice	Eligible
Breakfast cereal muesli wholegrain w/ sugar fruit coconut	Breakfast cereals	Basic	7.6	160	27.7	7.6	412.201	5	Flour, grains, and rice	Not Eligible
Breakfast cereal musli wholegrain w/ fruit berries	Breakfast cereals	Basic	2.7	120	15.1	7.7	370.096	4	Flour, grains, and rice	Not Eligible
Granola breakfast cereal w/ fruit nuts	Breakfast cereals	Basic	1.8	160	10.1	16.2	437.081	2	Flour, grains, and rice	Not Eligible
Granola breakfast cereal w/ cocoa and raspberry	Breakfast cereals	Basic	2.7	200	10.6	20.3	408.852	2	Flour, grains, and rice	Not Eligible
Breakfast cereal muesli wholegrain w/ fruit nuts	Breakfast cereals	Basic	1	80	12.9	9.3	378.708	2	Flour, grains, and rice	Eligible
Breakfast cereals muesli wholegrain w/ fruit	Breakfast cereals	Basic	1.5	160	12.1	8.8	374.402	2	Flour, grains, and rice	Eligible
Breakfast cereal muesli wholegrain w/ berries	Breakfast cereals	Basic	20.6	120	7.3	10.3	365.789	5	Flour, grains, and rice	Eligible
Breakfast cereal musli wholegrain w/ fruit nuts sugar or honey	Breakfast cereals	Basic	0.5	160	29.1	8.2	369.139	5	Flour, grains, and rice	Not Eligible
Breakfast cereal w/ sugar coconut e.g. crunchy	Breakfast cereals	Basic	5.3	160	23	5.7	461.244	5	Flour, grains, and rice	Not Eligible
Breakfast cereal wholegrain w/ sugar raisin coconut e.g. Crunchy	Breakfast cereals	Basic	6.3	160	25.6	5.8	450.478	5	Flour, grains, and rice	Not Eligible
Breakfast cereal musli wheat oat rye barley wholegrain w/ fruit nuts seeds	Breakfast cereals	Basic	3.5	160	4.2	7	445.455	4	Flour, grains, and rice	Not Eligible
Breakfast cereal muesli wholegrain w/ sugar fruit berries	Breakfast cereals	Basic	7.6	160	21.8	5.9	466.029	5	Flour, grains, and rice	Not Eligible
Breakfast cereal muesli wholegrain w/ sugar fruit nuts	Breakfast cereals	Basic	4.8	160	20.7	8	455.742	5	Flour, grains, and rice	Not Eligible
Breakfast cereal puffed rice roasted unsweetened	Breakfast cereals	Basic	0.2	0	0.3	0.8	383.493	4	Flour, grains, and rice	Not Eligible
Breakfast cereal corn unsweetened fortified e.g. corn flakes	Breakfast cereals	Basic	0.2	720	9.3	2.5	380.622	5	Flour, grains, and rice	Not Eligible
Breakfast cereal wheat wholegrain e.g. Weetabix	Breakfast cereals	Basic	0.3	320	5	10.5	366.507	1	Flour, grains, and rice	Eligible
Breakfast cereal wheat bran wholegrain fortified e.g. All-Bran	Breakfast cereals	Basic	0.4	400	22.9	14.7	364.354	4	Flour, grains, and rice	Not Eligible
Breakfast cereal puffed wheat w/ honey fortified	Breakfast cereals	Basic	0.6	0	28.4	7.9	388.278	5	Flour, grains, and rice	Not Eligible
Breakfast cereal corn flakes w/ sugar fortified	Breakfast cereals	Basic	0	320	35.9	3.1	382.536	5	Flour, grains, and rice	Not Eligible
Breakfast cereal wholegrain w/ sugar fortified e.g. Cheerios	Breakfast cereals	Basic	0.4	720	36.3	6.8	379.904	5	Flour, grains, and rice	Not Eligible
Oat crunches	Breakfast cereals	Basic	1.2	320	9	12.6	385.167	1	Flour, grains, and rice	Eligible
Breakfast cereal wholegrain fortified e.g. Special flakes	Breakfast cereals	Basic	0.5	440	11.2	3.7	383.971	2	Flour, grains, and rice	Not Eligible
Wheat flakes wholegrain steamed	Breakfast cereals	Basic	0.2	0	0.5	11.3	328.947	1	Flour, grains, and rice	Eligible
Breakfast cereal e.g. corn flakes	Breakfast cereals	Basic	0.1	440	7.8	6.1	376.077	2	Flour, grains, and rice	Not Eligible
Breakfast cereal wholegrain e.g. muesli cereal mix	Breakfast cereals	Basic	0.6	160	1.8	9.6	367.464	1	Flour, grains, and rice	Eligible
Breakfast cereal puffed rice w/ sugar fortified e.g. Rice Krispies	Breakfast cereals	Basic	0.2	440	9.4	1.2	385.646	3	Flour, grains, and rice	Not Eligible
Breakfast cereal wheat bran malt roasted All-bran plus	Breakfast cereals	Basic	0.7	240	12.8	14	366.986	2	Flour, grains, and rice	Not Eligible
Breakfast cereal puffed rice roasted w/ sugar cocoa powder e.g. Coco Pops	Breakfast cereals	Basic	1.3	320	35.8	2.4	393.301	5	Flour, grains, and rice	Not Eligible
Breakfast cereal wholegrain e.g. Special flakes	Breakfast cereals	Basic	0.4	440	11.2	3.7	383.971	2	Flour, grains, and rice	Not Eligible
Breakfast cereal puffed wheat w/ chocolate wholegrain	Breakfast cereals	Basic	0.9	160	21.5	10.5	382.297	4	Flour, grains, and rice	Not Eligible
Granola breakfast cereal muesli gluten free	Breakfast cereals	Basic	1.8	160	7.8	18	432.297	1	Flour, grains, and rice	Not Eligible
Breakfast cereal corn gluten free fortified	Breakfast cereals	Basic	0	720	2.8	3.4	369.139	5	Flour, grains, and rice	Not Eligible
Breakfast cereal rice gluten free fortified e.g. Special flakes	Breakfast cereals	Basic	0.1	160	9	1.2	384.689	3	Flour, grains, and rice	Not Eligible
Buckwheat porridge w/ raisins	Breakfast cereals	Basic	0.1	200	10.9	1.4	106.22	3	Porridge, bread, and pasta	Not Eligible
Porridge graham flour w/ dried fruit flax seeds e.g. molinogröt	Breakfast cereals	Basic	0.2	120	5.4	3.8	89.4737	2	Porridge, bread, and pasta	Not Eligible
Porridge wholegrain w/ oat wheat bran raisins	Breakfast cereals	Basic	0.1	160	5.5	2.8	65.7895	3	Porridge, bread, and pasta	Not Eligible
Oatmeal porridge wholegrain fibre oats	Breakfast cereals	Basic	0.2	280	0.2	1.9	68.4211	3	Porridge, bread, and pasta	Not Eligible
Porridge	Breakfast cereals	Basic	0.3	280	0.7	1.3	69.378	3	Porridge, bread, and pasta	Not Eligible
Porridge graham flour e.g. grahamsgröt	Breakfast cereals	Basic	0.1	320	0.3	3.1	75.1196	2	Porridge, bread, and pasta	Not Eligible
Oatmeal porridge wholegrain	Breakfast cereals	Basic	0.2	320	0.2	1.3	66.2679	3	Porridge, bread, and pasta	Not Eligible
Porridge barley flour	Breakfast cereals	Basic	0.1	280	0.2	1.4	63.1579	3	Porridge, bread, and pasta	Not Eligible
Semolina porridge	Breakfast cereals	Basic	1.1	160	4.6	0.3	78.4689	5	Porridge, bread, and pasta	Not Eligible
Rye flour porridge	Breakfast cereals	Basic	0.1	360	0.5	4.3	74.6411	2	Porridge, bread, and pasta	Not Eligible
Oatmeal porridge boiled w/ milk	Breakfast cereals	Basic	1	200	4	1	88.756	4	Porridge, bread, and pasta	Not Eligible
Rice white short-grain for porridge pre-boiled dried unccoked	Grains	Basic	0.1	680	3.7	1.2	364.354	4	Porridge, bread, and pasta	Not Eligible
Rice white short-grain for porridge dried uncooked	Grains	Basic	0.1	0	0.2	1.1	361.483	3	Porridge, bread, and pasta	Not Eligible
Rice pudding skimmed milk app. 1% fat	Sweet snacks	Non-basic	0.7	160	3.3	0.1	176.794	3	Porridge, bread, and pasta	Not Eligible
Rice pudding	Sweet snacks	Non-basic	1.2	160	3.3	0.1	193.062	3	Porridge, bread, and pasta	Not Eligible
Bread wholegrain wheat rye app. 6% fibre	bread	Basic	0.3	320	11.1	8.8	255.981	4	Porridge, bread, and pasta	Not Eligible
Bread white wheat water app. 3.5% fibre e.g. pitta	bread	Basic	0.3	480	1.8	3.4	273.684	4	Porridge, bread, and pasta	Not Eligible
Hot dog bun	bread	Basic	0.8	280	6	4.2	285.646	2	Porridge, bread, and pasta	Not Eligible
Bread white unsweetened app. 2.5% fibre e.g. Italian bread	bread	Basic	0.3	480	2.3	2.4	255.981	4	Porridge, bread, and pasta	Not Eligible
Bread white 3.5% fibre	bread	Basic	0.5	280	6	4.3	284.45	2	Porridge, bread, and pasta	Not Eligible
Pirogue w/o filling baked	Main meals	Basic	15.3	400	0.9	1.9	361.005	5	Porridge, bread, and pasta	Not Eligible
Bread white app. 5% fibre e.g. formfranska	bread	Basic	0.2	400	4.4	4.8	249.761	3	Porridge, bread, and pasta	Not Eligible
Bread wholegrain rye app. 7% fibre	bread	Basic	0.2	360	4.9	6.5	226.555	2	Porridge, bread, and pasta	Eligible
Hot dog bun fiber rich	bread	Basic	0.5	360	6.1	5.6	264.593	2	Porridge, bread, and pasta	Not Eligible
Hamburger bun	bread	Basic	0.5	320	7.7	3.5	290.191	3	Porridge, bread, and pasta	Not Eligible
Bread white e.g. levain	bread	Basic	0.1	520	1.8	2.5	249.522	4	Porridge, bread, and pasta	Not Eligible
Bread wheat rye w/ seeds 24% wholegrain	bread	Basic	0.5	400	5.8	8.2	270.335	3	Porridge, bread, and pasta	Not Eligible
Bread wholegrain barley 3% fibre	bread	Basic	2.2	360	6.4	3.1	239.234	3	Porridge, bread, and pasta	Not Eligible
Bread white wholegrain graham flour e.g. scones	bread	Basic	5.3	560	2.2	4.6	284.928	4	Porridge, bread, and pasta	Not Eligible
Bread white wheat app. 2.5% fibre e.g.baguette	bread	Basic	0.2	400	3.6	2.6	270.574	3	Porridge, bread, and pasta	Not Eligible
Bread white wholegrain sour dough 4.4% fibre bake off e.g. coarse baguette	bread	Basic	0.2	520	5.5	4.4	260.526	4	Porridge, bread, and pasta	Not Eligible
Bread white milk app. 3% fibre e.g. Hönökaka	bread	Basic	0.6	200	8.4	3	293.78	3	Porridge, bread, and pasta	Not Eligible
Scone	bread	Basic	5.4	560	2.2	3.7	287.081	4	Porridge, bread, and pasta	Not Eligible
Bread white wheat unleavened 3% fibre e.g. chapati	bread	Basic	0.5	480	0.8	3.9	257.656	4	Porridge, bread, and pasta	Not Eligible
Bread wholegrain graham flour w/ milk app. 5% fibre	bread	Basic	1	480	1.9	4.9	279.187	4	Porridge, bread, and pasta	Not Eligible
Bread white soft thin w/ milk app. 4% fibre e.g. tunnbröd	bread	Basic	0.5	400	8.4	3.8	280.861	3	Porridge, bread, and pasta	Not Eligible
Bread white water app. 3% fibre e.g. roll w/ cheese	bread	Basic	0.7	480	3	3.1	274.88	4	Porridge, bread, and pasta	Not Eligible
Bread white app. 5% fibre e.g. loaf	bread	Basic	0.2	360	12.6	6.3	261.005	4	Porridge, bread, and pasta	Not Eligible
Bread white milk app. 4% fibre e.g. tekaka	bread	Basic	0.8	280	6	4.2	285.646	2	Porridge, bread, and pasta	Not Eligible
Hamburger bun coarse	bread	Basic	0.4	320	5.1	7.3	263.636	2	Porridge, bread, and pasta	Not Eligible
Bread white tortilla	bread	Basic	1.4	720	1.9	1.8	314.115	4	Porridge, bread, and pasta	Not Eligible
Bread white e.g. Chapati	bread	Basic	0.6	240	5.5	1.8	258.373	3	Porridge, bread, and pasta	Not Eligible
Bread white w/o sugar gluten free e.g. ciabatta	bread	Basic	0.8	320	6	6.8	294.976	2	Porridge, bread, and pasta	Not Eligible
Bread white tortilla gluten free	bread	Basic	1.6	440	4	11.2	252.632	3	Porridge, bread, and pasta	Not Eligible
Bread white gluten free	bread	Basic	1	400	3.7	3.2	237.799	3	Porridge, bread, and pasta	Not Eligible
Bread dk gluten free	bread	Basic	0.9	400	3.9	5.5	269.617	3	Porridge, bread, and pasta	Not Eligible
Bread wholegrain sifted rye app. 7% fibre e.g. black rye bread	bread	Basic	0.5	280	10.8	7	269.856	4	Porridge, bread, and pasta	Not Eligible
Bread unsweetened sifted rye app. 3.5% fibre	bread	Basic	0.6	400	2.1	3.4	261.005	3	Porridge, bread, and pasta	Not Eligible
Bread sifted rye app. 4% fibre	bread	Basic	0.4	320	8	3.8	266.029	3	Porridge, bread, and pasta	Not Eligible
Bread wholegrain rye unsweetened app. 5% fibre	bread	Basic	0.2	320	4.3	5	239.713	2	Porridge, bread, and pasta	Not Eligible
Bread sifted rye app. 7% fibre	bread	Basic	0.2	320	5.8	5.4	233.014	2	Porridge, bread, and pasta	Not Eligible
Bread wholegrain rye e.g. rallarhalvor	bread	Basic	0.3	480	3.7	8.5	246.172	4	Porridge, bread, and pasta	Eligible
Bread wholegrain rye app. 10% fibre e.g. pumpernickel	bread	Basic	0.2	360	3.5	9.9	221.053	2	Porridge, bread, and pasta	Eligible
Bread wholegrain rye w/ potato app. 5% fibre	bread	Basic	0.2	560	12.2	5	258.612	4	Porridge, bread, and pasta	Not Eligible
Bread w/ sifted rye c 4% fibre e.g. rågkaka	bread	Basic	0.5	440	9.1	6.5	264.593	4	Porridge, bread, and pasta	Not Eligible
Crisp bread wholegrain oat wheat rye w/ milk 8% fibre	bread	Basic	1	480	3.1	8	379.426	4	Porridge, bread, and pasta	Eligible
Crisp bread wholegrain wheat w/ poppy seeds fibre 5.5%	bread	Basic	0.6	440	5.5	5.5	398.804	3	Porridge, bread, and pasta	Not Eligible
Crisp bread wholegrain rye app. 13% fibre	bread	Basic	0.5	560	2.7	13.2	353.349	4	Porridge, bread, and pasta	Not Eligible
Crisp bread wheat w/ sugar cinnamon app. 7% fibre	bread	Basic	1.8	400	12.8	6.7	397.847	4	Porridge, bread, and pasta	Not Eligible
Crisp bread wholegrain rye app. 20% fiber e.g sport	bread	Basic	0.4	480	1.2	14.4	352.153	4	Porridge, bread, and pasta	Eligible
Crisp bread wholegrain rye 15.5% fibre e.g. Husman	bread	Basic	0.3	400	1.4	15.5	354.306	3	Porridge, bread, and pasta	Eligible
Crisp bread wholegrain rye app. 18% fibre e.g. Ryvita mörkt	bread	Basic	0.3	320	1.8	17.6	349.282	2	Porridge, bread, and pasta	Eligible
Crisp bread wholegrain rye 14.5% fibre e.g. Vika	bread	Basic	0.3	640	2.2	14.5	345.455	4	Porridge, bread, and pasta	Not Eligible
Crisp bread wholegrain rye 16% fibre e.g. Finn Crisp	bread	Basic	0.3	600	3.2	16	348.804	4	Porridge, bread, and pasta	Not Eligible
Crisp bread wholegrain rye app. 15% fibre e.g. flatbröd	bread	Basic	0.3	200	4.5	15.4	362.44	1	Porridge, bread, and pasta	Eligible
Crisp bread wholegrain rye bran app. 15% fibre	bread	Basic	0.3	560	2.6	15.1	349.522	4	Porridge, bread, and pasta	Not Eligible
Crisp bread wholegrain rye app. 14% fibre e.g. Råg-rut	bread	Basic	0.4	480	1.2	14.2	356.22	4	Porridge, bread, and pasta	Eligible
Crisp bread wholegrain rye 15.5% fibre e.g. Brungräddat	bread	Basic	0.3	600	1.4	15.5	349.761	4	Porridge, bread, and pasta	Not Eligible
Crisp bread wholegrain rye app. 16% fibre e.g. Sport	bread	Basic	0.3	480	1.3	16.3	341.148	4	Porridge, bread, and pasta	Eligible
Crisp bread wholegrain rye w/ sesame seeds wheat bran wheat sprouts 24% fibre	bread	Basic	1	600	2.4	24	355.502	4	Porridge, bread, and pasta	Not Eligible
Crisp bread wholegrain rye 15.5% fibre e.g. Delikatess	bread	Basic	0.3	480	2.5	15.5	351.196	4	Porridge, bread, and pasta	Eligible
Crisp bread wheat w/ poppy seeds 6% fibre e.g. frukost	bread	Basic	1.7	400	4.2	6	406.699	3	Porridge, bread, and pasta	Not Eligible
Crisp bread wholegrain wheat oat bran w/ sugar herbs 10.5% fibre	bread	Basic	2.2	80	8.2	10.5	390.909	3	Porridge, bread, and pasta	Not Eligible
Crisp bread wholegrain rye app. 14% fibre e.g. Normalgräddat	bread	Basic	0.3	480	1.2	13.9	349.761	4	Porridge, bread, and pasta	Eligible
Crisp bread wholegrain rye wheat corn w/ sour dough 15% fibre e.g. spisbröd	bread	Basic	0.2	1120	0.6	14.9	335.646	5	Porridge, bread, and pasta	Not Eligible
Crisp bread wholegrain rye app. 14% fibre e.g. Brungräddat	bread	Basic	0.4	480	1.2	14.4	354.067	4	Porridge, bread, and pasta	Eligible
Crisp bread thin wholegrain wheat rye barley oat e.g. tunnbröd	bread	Basic	0.7	320	2.6	5.1	353.11	2	Porridge, bread, and pasta	Not Eligible
Crisp bread wholegrain rye app. 14% fiber	bread	Basic	0.2	440	1.2	19	338.278	3	Porridge, bread, and pasta	Eligible
Crisp bread gluten free app. 7% fibre	bread	Basic	0.1	560	7.6	7	345.933	4	Porridge, bread, and pasta	Not Eligible
Crisp bread gluten free app. 3% fibre	bread	Basic	2.3	800	3.8	3	384.928	4	Porridge, bread, and pasta	Not Eligible
Crisp bread gluten free app. 7.5% fibre e.g. grovknäcke	bread	Basic	1.1	520	3	8.1	372.727	4	Porridge, bread, and pasta	Not Eligible
Crisp bread w/ chia seeds gluten free app. 10% fibre	bread	Basic	0.2	520	0.4	10.2	363.158	4	Porridge, bread, and pasta	Not Eligible
Crisp bread w/ sesame seeds gluten free app. 9% fibre	bread	Basic	0.8	440	1.3	9.6	407.416	3	Porridge, bread, and pasta	Not Eligible
Pasta wholegrain dried uncooked	Plain noodles and pasta	Basic	0.2	0	0.5	8.8	345.694	1	Porridge, bread, and pasta	Eligible
Egg noodles dried	Plain noodles and pasta	Basic	0.9	0	1.8	2.9	377.033	2	Porridge, bread, and pasta	Not Eligible
Pasta dried uncooked	Plain noodles and pasta	Basic	0.1	0	0.5	3.1	359.809	2	Porridge, bread, and pasta	Not Eligible
Pasta fusilli lasagna sheets dried uncooked gluten free	Plain noodles and pasta	Basic	0.8	0	0.6	3.1	361.005	2	Porridge, bread, and pasta	Not Eligible
Pasta macaroni spaghetti dried gluten free	Plain noodles and pasta	Basic	0.6	0	0.8	2.8	362.201	3	Porridge, bread, and pasta	Not Eligible
Pasta corn dried uncooked 100% gluten free	Plain noodles and pasta	Basic	0.2	0	0.7	2.9	366.029	2	Porridge, bread, and pasta	Not Eligible
Pasta tagliatelle w/ egg dried uncooked gluten free	Plain noodles and pasta	Basic	1.5	40	0	0	384.689	5	Porridge, bread, and pasta	Not Eligible
Almond drink w/o sugar fortified	Non-dairy milk substitutes	Non-basic	0.1	40	0.1	0.3	15.311	3	Milk and PBA	Eligible
Fermented milk 0.5% fat e.g. lättfil	Milk (-products)	Basic	0.3	40	4	0	39.2344	1	Milk and PBA	Eligible
Yoghurt plain 3% fat	Milk (-products)	Basic	1.8	40	2.9	0	55.9809	3	Milk and PBA	Not Eligible
Fermented milk w/ acidophilus 3% fat e.g. A-fil	Milk (-products)	Basic	2	40	3.8	0	60.0478	3	Milk and PBA	Not Eligible
Yoghurt plain skimmed 0.5% fat	Milk (-products)	Basic	0.3	40	3.2	0	42.5837	1	Milk and PBA	Eligible
Fermented milk 3% fat e.g. Kefir	Milk (-products)	Basic	2	40	3.8	0	60.0478	3	Milk and PBA	Not Eligible
Fermented milk plain 4.2% fat e.g. filmjölk	Milk (-products)	Basic	2.7	40	3.4	0	67.9426	4	Milk and PBA	Not Eligible
Yoghurt summer organic plain 3% fat	Milk (-products)	Basic	1.7	40	3	0	56.2201	3	Milk and PBA	Not Eligible
Fermented milk 3% fat fortified e.g. filmjölk	Milk (-products)	Basic	1.8	40	3.8	0	57.177	3	Milk and PBA	Not Eligible
Fermented milk 3% fat e.g. långfil	Milk (-products)	Basic	2	40	3.8	0	60.0478	3	Milk and PBA	Not Eligible
Fermented milk semi-skimmed 1.5% fat	Milk (-products)	Basic	1	40	3.8	0	47.6077	1	Milk and PBA	Eligible
Fermented milk summer organic 3% fat	Milk (-products)	Basic	1.8	40	3.8	0	57.4163	3	Milk and PBA	Not Eligible
Yoghurt plain 10% fat	Milk (-products)	Basic	5.3	40	3.1	0	109.33	4	Milk and PBA	Not Eligible
Yoghurt substitute oat based non-dairy plain 2.2% fat fortified	Milk (-products)	Basic	0.2	40	4	0.9	76.3158	1	Milk and PBA	Not Eligible
Yoghurt substitute oat based non-dairy plain 11% fat fortified	Milk (-products)	Basic	0.6	40	3.4	0.9	151.914	1	Milk and PBA	Not Eligible
Fruit yoghurt delicacy 7% fat	Milk (-products)	Basic	4.6	40	14	0	129.187	5	Milk and PBA	Not Eligible
Fruit yoghurt diff. flavours 3.6% fat	Milk (-products)	Basic	2.4	40	10	0	91.3876	4	Milk and PBA	Not Eligible
Fruit yoghurt 2% fat	Milk (-products)	Basic	1.3	40	14.5	0.5	93.0622	5	Milk and PBA	Not Eligible
Fruit yoghurt <0.05% fat	Milk (-products)	Basic	0	40	9.8	0	51.6746	3	Milk and PBA	Not Eligible
Fruit yoghurt 0.5% fat	Milk (-products)	Basic	0.303	40.4	14.342	0.505	76.5957	5	Milk and PBA	Not Eligible
Fruit yoghurt 2.5% fat	Milk (-products)	Basic	1.632	40.8	14.79	0.51	99.5598	5	Milk and PBA	Not Eligible
Fruit yoghurt 5% fat	Milk (-products)	Basic	3.4	40	13.5	0	126.794	4	Milk and PBA	Not Eligible
Yoghurt mild vanilla flavour 0.5% fat	Milk (-products)	Basic	0.3	40	8.6	0	61.0048	3	Milk and PBA	Not Eligible
Fruit yoghurt reduced sugar 0.2% fat	Milk (-products)	Basic	0.2	40	9	0	63.8756	3	Milk and PBA	Not Eligible
Fruit yoghurt reduced sugar delactosed 0.1% fat fortified	Milk (-products)	Basic	0.2	40	6.9	0	64.1148	2	Milk and PBA	Eligible
Fruit yoghurt 1.3% fat	Milk (-products)	Basic	0.9	0	12.7	0	93.5407	4	Milk and PBA	Not Eligible
Yoghurt substitute oat based non-dairy strawberry fortified	All other products	Non-basic	0.2	0	7.1	1	75.5981	4	Milk and PBA	Not Eligible
Yoghurt substitute oat based non-dairy raspberry fortified	All other products	Non-basic	0.2	0	8.2	0.8	82.5359	4	Milk and PBA	Not Eligible
Yoghurt substitute oat based non-dairy flavoured fortified	All other products	Non-basic	0.2	0	7.9	0.9	81.3397	4	Milk and PBA	Not Eligible
Yoghurt substitute oat based non-dairy blueberry raspberry fortified	All other products	Non-basic	0.2	0	8.4	0.9	83.2536	4	Milk and PBA	Not Eligible
Yoghurt substitute oat based non-dairy vanilla fortified	All other products	Non-basic	0.2	40	7.9	0.9	83.4928	4	Milk and PBA	Not Eligible
Condensed milk canned app. 8% fat	Milk (-products)	Basic	4.9	120	10	0	135.646	4	Milk and PBA	Not Eligible
Condensed milk canned conc. w/ sugar app. 9% fat	Milk (-products)	Basic	5.6	120	55	0	331.1	5	Milk and PBA	Not Eligible
Sour cream 12% fat	Milk (-products)	Basic	7.9	40	3.4	0	136.842	5	Milk and PBA	Not Eligible
Cream semi-skimmed 27% fat e.g. mellangrädde	Milk (-products)	Basic	17.3	40	3.6	0	264.354	5	Milk and PBA	Not Eligible
Cooking cream 15% fat	Milk (-products)	Basic	9.6	40	4.2	0	161.962	5	Milk and PBA	Not Eligible
Cream substitute 7% fat	Milk (-products)	Basic	2.3	0	1.5	0	89.2344	3	Milk and PBA	Not Eligible
Creme fraiche skimmed 5% fat e.g. mini fraiche	Milk (-products)	Basic	3.3	40	3.6	0	84.4498	4	Milk and PBA	Not Eligible
Coffee cream 12% fat	Milk (-products)	Basic	7.7	40	4.3	0	136.842	5	Milk and PBA	Not Eligible
Whipping cream 40% fat	Milk (-products)	Basic	25.6	40	2.7	0	374.88	5	Milk and PBA	Not Eligible
Crème fraiche 34% fat	Milk (-products)	Basic	22.3	40	2.6	0	323.684	5	Milk and PBA	Not Eligible
Crème fraiche 15% fat	Milk (-products)	Basic	9.8	40	3.2	0	162.201	5	Milk and PBA	Not Eligible
Cream substitute 15% fat	All other products	Non-basic	5	80	1.6	0	155.502	4	Milk and PBA	Not Eligible
Coconut milk low fat	Non-dairy milk substitutes	Non-basic	6.2	40	0.8	1.3	79.6651	5	Milk and PBA	Not Eligible
Cooking cream oat based non-dairy 13% fat	All other products	Non-basic	1	40	3.2	0.8	144.737	4	Milk and PBA	Not Eligible
Cream substitute non-dairy w/ soy 17% fat	All other products	Non-basic	1.8	40	3.7	0	188.038	4	Milk and PBA	Not Eligible
Crème fraiche substitute oat based non-dairy 15% fat fortified	All other products	Non-basic	1.3	0	2.8	1	185.167	4	Milk and PBA	Not Eligible
Creme fraiche flavoured 13% fat	Milk (-products)	Basic	8.7	400	4	0	155.981	5	Milk and PBA	Not Eligible
Creme fraiche flavoured 28% fat	Milk (-products)	Basic	18.4	480	3.2	0	274.88	5	Milk and PBA	Not Eligible
Cheese hard 10% fat	Cheese (-products)	Basic	6.6	440	0	0	226.316	2	Cheese and related plant-based products	Eligible
Cheese hard 26% fat	Cheese (-products)	Basic	17	400	0	0	337.081	4	Cheese and related plant-based products	Not Eligible
Cheese hard 38% fat	Cheese (-products)	Basic	24.9	480	0	0	421.77	5	Cheese and related plant-based products	Not Eligible
Cheese camembert 23% fat	Cheese (-products)	Basic	14.6	600	0.1	0	286.603	4	Cheese and related plant-based products	Not Eligible
Cheese processed 10% fat	Cheese (-products)	Basic	6.6	1000	0.2	0	160.287	4	Cheese and related plant-based products	Not Eligible
Cheese processed 20% fat	Cheese (-products)	Basic	13.5	1000	0.2	0	253.349	4	Cheese and related plant-based products	Not Eligible
Cheese Brie w/ rind 34% fat	Cheese (-products)	Basic	21.4	440	0	0	378.469	5	Cheese and related plant-based products	Not Eligible
Blue cheese 17% fat	Cheese (-products)	Basic	13.1	1280	0.8	0	315.311	5	Cheese and related plant-based products	Not Eligible
Cheese hard 17% fat	Cheese (-products)	Basic	11.2	440	0	0	279.904	4	Cheese and related plant-based products	Eligible
Halloumi cheese 22% fat	Cheese (-products)	Basic	14.9	1680	0.9	0	292.105	5	Cheese and related plant-based products	Not Eligible
Blue cheese 43% fat	Cheese (-products)	Basic	27.9	480	2.1	0	429.904	5	Cheese and related plant-based products	Not Eligible
Cheese hard parmesan 30% fat	Cheese (-products)	Basic	18.2	640	0.9	0	410.048	4	Cheese and related plant-based products	Not Eligible
Cheese camembert 11% fat	Cheese (-products)	Basic	7.1	600	0.1	0	185.167	4	Cheese and related plant-based products	Eligible
Cheese goat's milk chèvre 25% fat	Cheese (-products)	Basic	20	680	0.4	0	345.694	5	Cheese and related plant-based products	Not Eligible
Processed cheese spread 13% fat e.g. mjukost grevé	Cheese (-products)	Basic	8.5	720	1.2	0	186.603	4	Cheese and related plant-based products	Not Eligible
Cheese hard 23% fat	Cheese (-products)	Basic	15.1	480	0	0	325.598	4	Cheese and related plant-based products	Not Eligible
Blue cheese 30% fat	Cheese (-products)	Basic	19.8	1000	0.1	0	363.636	5	Cheese and related plant-based products	Not Eligible
Cheese processed 8% fat	Cheese (-products)	Basic	5.2	880	0.2	0	146.411	4	Cheese and related plant-based products	Not Eligible
Cheese processed app. 16% fat	Cheese (-products)	Basic	10	920	0.2	0	208.373	4	Cheese and related plant-based products	Not Eligible
Cheese processed 4% fat	Cheese (-products)	Basic	2.6	1000	0.2	0	116.746	4	Cheese and related plant-based products	Not Eligible
Cheese white cheep's and goat's milk 22% fat	Cheese (-products)	Basic	14.2	800	0.2	0	272.249	4	Cheese and related plant-based products	Not Eligible
Cheese hard 28% fat	Cheese (-products)	Basic	17.8	440	0	0	358.373	4	Cheese and related plant-based products	Not Eligible
Cheese hard 31% fat	Cheese (-products)	Basic	20.7	400	0	0	392.105	5	Cheese and related plant-based products	Not Eligible
Cheese Brie w/ rind 30% fat	Cheese (-products)	Basic	19.5	400	0.1	0	348.086	5	Cheese and related plant-based products	Not Eligible
Cheese processed app. 22% fat	Cheese (-products)	Basic	15.1	880	5.4	0	273.684	4	Cheese and related plant-based products	Not Eligible
Cheese hard organic 28% fat	Cheese (-products)	Basic	17.5	480	0	0	352.392	4	Cheese and related plant-based products	Not Eligible
Cream cheese substitute oat based non-dairy garlic cucumber	All other products	Non-basic	6.5	480	2.8	0.9	207.416	4	Cheese and related plant-based products	Not Eligible
Cream cheese substitute oat based non-dairy flavoured	All other products	Non-basic	6.5	520	2.9	0.9	211.005	4	Cheese and related plant-based products	Not Eligible
Cream cheese substitute oat based non-dairy	All other products	Non-basic	7.2	240	2.7	0.9	231.1	4	Cheese and related plant-based products	Not Eligible
Cream cheese substitute oat based non-dairy tomato basil	All other products	Non-basic	6.5	520	3	0.9	214.833	4	Cheese and related plant-based products	Not Eligible
Quark 1% fat	Milk (-products)	Basic	0.7	40	2.9	0	75.1196	1	Cheese and related plant-based products	Eligible
Quark 10% fat	Milk (-products)	Basic	6.6	40	3	0	151.914	5	Cheese and related plant-based products	Not Eligible
Quark plain 0.2% fat	Milk (-products)	Basic	0.1	40	3.2	0	63.6364	1	Cheese and related plant-based products	Eligible
Quark flavoured w/ sugar	Milk (-products)	Basic	0.1	40	7.5	0	63.6364	2	Cheese and related plant-based products	Not Eligible
Quark flavoured artificial sweetener	Milk (-products)	Basic	0.1	40	2.5	0	63.6364	1	Cheese and related plant-based products	Eligible
Cottage cheese w/ vegetables 3.5-5% fat	Cheese (-products)	Basic	2.7	480	1.6	1.7	94.0191	2	Cheese and related plant-based products	Not Eligible
Cottage cheese w/ fruit 3% fat	Cheese (-products)	Basic	1.8	280	8.7	1	105.263	1	Cheese and related plant-based products	Not Eligible
Cottage cheese plain 4% fat	Cheese (-products)	Basic	2.8	280	1.6	0	100.239	1	Cheese and related plant-based products	Eligible
Fresh cheese w/ fermented milk app. 8% fat	Cheese (-products)	Basic	5.6	40	2.8	0	118.66	1	Cheese and related plant-based products	Not Eligible
Cream cheese 33% fat	Cheese (-products)	Basic	21.4	560	2.1	0	343.301	5	Cheese and related plant-based products	Not Eligible
Cream cheese w/ garlic 35% fat	Cheese (-products)	Basic	22.7	240	0.4	0	340.191	5	Cheese and related plant-based products	Not Eligible
Cream cheese 5% fat	Cheese (-products)	Basic	3.4	320	2.8	0	115.789	1	Cheese and related plant-based products	Not Eligible
Mozzarella cheese 18% fat	Cheese (-products)	Basic	10.6	200	0.4	0	213.876	4	Cheese and related plant-based products	Not Eligible
Whey cheese app. 30% fat	Cheese (-products)	Basic	19.4	280	39	0	460.048	5	Cheese and related plant-based products	Not Eligible
Whey spread 5% fat fortified	Cheese (-products)	Basic	3.3	440	48	0	259.809	2	Cheese and related plant-based products	Not Eligible
Whey spread 2% fat fortified	Cheese (-products)	Basic	1.3	560	49	0	245.455	3	Cheese and related plant-based products	Not Eligible
Cream cheese 27% fat	Cheese (-products)	Basic	18	280	2.7	0	276.316	4	Cheese and related plant-based products	Not Eligible
Cream cheese 15% fat	Cheese (-products)	Basic	10.6	160	1.7	0	187.081	4	Cheese and related plant-based products	Not Eligible
Blended spread sea salt 80% fat fortified e.g. Bregott	Oils, fats, spreads	Basic	39.2	800	0.4	0	712.201	5	Fats, oils, and spreads	Not Eligible
Blended spread 60% fat fortified e.g. Bregott Mellan	Oils, fats, spreads	Basic	26.6	400	0.5	0	534.689	3	Fats, oils, and spreads	Not Eligible
Margarine for cooking/baking 80% fat fortified e.g. Melba	Oils, fats, spreads	Basic	36	600	0.4	0	710.048	4	Fats, oils, and spreads	Not Eligible
Butter 80% fat	Oils, fats, spreads	Basic	55	480	0.5	0	729.426	5	Fats, oils, and spreads	Not Eligible
Butter extra salted 80% fat	Oils, fats, spreads	Basic	52.4	800	0.4	0	728.23	5	Fats, oils, and spreads	Not Eligible
Butter unsalted 80% fat	Oils, fats, spreads	Basic	52.4	0	0.4	0	728.23	4	Fats, oils, and spreads	Not Eligible
Margarine spread non-diary 70% fat fortified e.g. Carlshamn	Oils, fats, spreads	Basic	21.6	320	0	0	619.617	2	Fats, oils, and spreads	Eligible
Margarine for cooking and baking non-diary 80% fat fortified e.g. Carlshamn	Oils, fats, spreads	Basic	34.3	400	0	0	708.134	3	Fats, oils, and spreads	Not Eligible
Low-fat margarine 28% fat fortified e.g. Mini Latta	Oils, fats, spreads	Basic	12	600	0.3	0	272.249	4	Fats, oils, and spreads	Not Eligible
Margarine spread 70% fat fortified e.g. Becel Gold	Oils, fats, spreads	Basic	19	480	0.5	0	623.206	3	Fats, oils, and spreads	Not Eligible
Blended spread 43% fat fortified e.g Bregott mindre	Oils, fats, spreads	Basic	18	400	0.5	0	402.871	3	Fats, oils, and spreads	Not Eligible
Margarine spread 80% fat fortified e.g. Flora orginal	Oils, fats, spreads	Basic	31	520	0.2	0	705.024	4	Fats, oils, and spreads	Not Eligible
Beef tallow	Oils, fats, spreads	Basic	35.8	0	0	0	656.938	3	Fats, oils, and spreads	Not Eligible
Pork lard 85% fat	Oils, fats, spreads	Basic	32.8	0	0	0	763.876	3	Fats, oils, and spreads	Not Eligible
Pork leaf lard 100% fat	Oils, fats, spreads	Basic	48.8	0	0	0	885.167	4	Fats, oils, and spreads	Not Eligible
Margarine for cooking/baking 80% fat fortified e.g. Milda	Oils, fats, spreads	Basic	32	600	0.3	0	712.201	4	Fats, oils, and spreads	Not Eligible
Low-fat margarine 38% fat fortified e.g. Becel	Oils, fats, spreads	Basic	8	480	0	0	348.565	3	Fats, oils, and spreads	Not Eligible
Low-fat margarine 40% fat fortified e.g. Latt & Lagom	Oils, fats, spreads	Basic	12.4	480	0.5	0	381.34	3	Fats, oils, and spreads	Not Eligible
Blended spread 75% fat fortified e.g. Bregott	Oils, fats, spreads	Basic	35.2	480	0.4	0	667.943	3	Fats, oils, and spreads	Not Eligible
Low-fat margarine 40% fat fortified e.g. Lätta	Oils, fats, spreads	Basic	17	600	0.3	0	368.421	4	Fats, oils, and spreads	Not Eligible
Margarine for cooking and baking non-diary 80% fat fortified e.g. Milda	Oils, fats, spreads	Basic	32	400	0	0	708.134	3	Fats, oils, and spreads	Not Eligible
Low-fat margarine 40% fat fortified e.g. Coop	Oils, fats, spreads	Basic	11.5	600	0.5	0	358.134	4	Fats, oils, and spreads	Not Eligible
Margarine spread 60% fat fortified e.g. Ica Basic	Oils, fats, spreads	Basic	19.8	400	0.5	0	535.167	3	Fats, oils, and spreads	Eligible
Margarine for cooking and baking 80% fat fortified e.g. ICA	Oils, fats, spreads	Basic	27.3	600	0.3	0	710.048	4	Fats, oils, and spreads	Not Eligible
Olive oil	Oils, fats, spreads	Basic	14.3	0	0	0	885.167	1	Fats, oils, and spreads	Eligible
Olive oil extra virgine	Oils, fats, spreads	Basic	13.8	0	0	0	885.167	1	Fats, oils, and spreads	Eligible
Corn oil	Oils, fats, spreads	Basic	12.9	0	0	0	885.167	1	Fats, oils, and spreads	Eligible
Soybean oil	Oils, fats, spreads	Basic	14.9	0	0	0	885.167	1	Fats, oils, and spreads	Eligible
Grapeseed oil	Oils, fats, spreads	Basic	11.2	0	0	0	885.167	1	Fats, oils, and spreads	Eligible
Sesame oil	Oils, fats, spreads	Basic	14.8	0	0	0	885.167	1	Fats, oils, and spreads	Eligible
Sunflower oil	Oils, fats, spreads	Basic	10.4	0	0	0	885.167	1	Fats, oils, and spreads	Eligible
Rapeseed oil	Oils, fats, spreads	Basic	7.1	0	0	0	885.167	1	Fats, oils, and spreads	Eligible
Liquid margarine non-diary 80% fat fortified e.g. Carlshamn	Oils, fats, spreads	Basic	6	400	0	0	708.134	3	Fats, oils, and spreads	Eligible
Liquid margarine 79% fat e.g. Becel	Oils, fats, spreads	Basic	10	0	0	0	727.751	1	Fats, oils, and spreads	Eligible
Flaxseed oil	Oils, fats, spreads	Basic	7.9	0	0	0	885.167	1	Fats, oils, and spreads	Eligible
Rapeseed oil cold pressed	Oils, fats, spreads	Basic	7	0	0	0	885.167	1	Fats, oils, and spreads	Eligible
Fat blend liquid 80% fat e.g. Arla smör- och rapsolja	Oils, fats, spreads	Basic	12.2	480	0.8	0	711.483	3	Fats, oils, and spreads	Not Eligible
Coconut oil	Oils, fats, spreads	Basic	87.3	0	0	0	881.818	5	Fats, oils, and spreads	Not Eligible
Coconut fat	Oils, fats, spreads	Basic	92	0	0	0	885.167	5	Fats, oils, and spreads	Not Eligible
Liquid margarine 82% fat fortified e.g. Milda culinesse	Oils, fats, spreads	Basic	7.3	600	0	0	721.77	4	Fats, oils, and spreads	Not Eligible
Safflower oil	Oils, fats, spreads	Basic	9	0	0	0	885.167	1	Fats, oils, and spreads	Eligible
Wheatgerm oil	Oils, fats, spreads	Basic	16.6	0	0	0	885.167	2	Fats, oils, and spreads	Eligible
Hempseed oil	Oils, fats, spreads	Basic	9.9	0	0	0	885.167	1	Fats, oils, and spreads	Eligible
Palmoil	Oils, fats, spreads	Basic	47.1	0	0	0	885.167	4	Fats, oils, and spreads	Not Eligible
Fat blend liquid 80% fat fortified e.g. Ica raps- och smörolja	Oils, fats, spreads	Basic	11.2	600	0.2	0	710.048	4	Fats, oils, and spreads	Not Eligible
Rapeseed oil vitamin D fortified	Oils, fats, spreads	Basic	7.1	0	0	0	885.167	1	Fats, oils, and spreads	Eligible
Halibut wild raw	Fresh, frozen or processed seafood	Basic	1.3	80	0	0	138.756	1	Fish, shellfish, and derivative products	Eligible
Haddock raw	Fresh, frozen or processed seafood	Basic	0	40	0	0	78.7081	1	Fish, shellfish, and derivative products	Eligible
Hake raw	Fresh, frozen or processed seafood	Basic	0.1	80	0	0	70.5742	1	Fish, shellfish, and derivative products	Eligible
Herring raw	Fresh, frozen or processed seafood	Basic	2	200	0	0	147.608	1	Fish, shellfish, and derivative products	Eligible
Baltic herring raw	Fresh, frozen or processed seafood	Basic	1	80	0	0	108.612	1	Fish, shellfish, and derivative products	Eligible
Eel raw	Fresh, frozen or processed seafood	Basic	7.9	40	0	0	351.435	5	Fish, shellfish, and derivative products	Eligible
Perch raw	Fresh, frozen or processed seafood	Basic	0.1	40	0	0	85.8852	1	Fish, shellfish, and derivative products	Eligible
Plaice raw	Fresh, frozen or processed seafood	Basic	0.1	80	0	0	91.3876	1	Fish, shellfish, and derivative products	Eligible
Whitefish raw	Fresh, frozen or processed seafood	Basic	0.1	40	0	0	90.6699	1	Fish, shellfish, and derivative products	Eligible
Mackerel raw	Fresh, frozen or processed seafood	Basic	5.3	40	0	0	298.565	1	Fish, shellfish, and derivative products	Eligible
Pike raw	Fresh, frozen or processed seafood	Basic	0	40	0	0	84.4498	1	Fish, shellfish, and derivative products	Eligible
Salmon farmed Norwegian raw frozen	Fresh, frozen or processed seafood	Basic	2	40	0	0	217.464	1	Fish, shellfish, and derivative products	Eligible
Common bream raw	Fresh, frozen or processed seafood	Basic	0.7	40	0	0	103.349	1	Fish, shellfish, and derivative products	Eligible
Rainbow trout raw	Fresh, frozen or processed seafood	Basic	2.2	40	0	0	160.526	1	Fish, shellfish, and derivative products	Eligible
Saithe raw	Fresh, frozen or processed seafood	Basic	0.1	80	0	0	82.2967	1	Fish, shellfish, and derivative products	Eligible
Vendace raw	Fresh, frozen or processed seafood	Basic	1.8	40	0	0	134.928	1	Fish, shellfish, and derivative products	Eligible
Flounder raw	Fresh, frozen or processed seafood	Basic	0.4	80	0	0	93.7799	1	Fish, shellfish, and derivative products	Eligible
Arctic char raw	Fresh, frozen or processed seafood	Basic	1.4	40	0	0	151.675	1	Fish, shellfish, and derivative products	Eligible
Cod raw	Fresh, frozen or processed seafood	Basic	0.1	80	0	0	78.4689	1	Fish, shellfish, and derivative products	Eligible
Whiting raw	Fresh, frozen or processed seafood	Basic	0.1	40	0	0	79.6651	1	Fish, shellfish, and derivative products	Eligible
Brown trout farmed raw	Fresh, frozen or processed seafood	Basic	2	40	0	0	165.789	1	Fish, shellfish, and derivative products	Eligible
Pink salmon raw	Fresh, frozen or processed seafood	Basic	0.2	40	0	0	104.785	1	Fish, shellfish, and derivative products	Eligible
Turbot raw	Fresh, frozen or processed seafood	Basic	0.4	120	0	0	83.0144	1	Fish, shellfish, and derivative products	Eligible
Salmon farmed Nowegian fjords raw	Fresh, frozen or processed seafood	Basic	1.9	40	0	0	210.048	1	Fish, shellfish, and derivative products	Eligible
Brown trout brook trout Sweden raw	Fresh, frozen or processed seafood	Basic	0.6	40	0	0	115.072	1	Fish, shellfish, and derivative products	Eligible
Burbot raw	Fresh, frozen or processed seafood	Basic	0.1	80	0	0	71.0526	1	Fish, shellfish, and derivative products	Eligible
Rainbow trout farmed raw	Fresh, frozen or processed seafood	Basic	0.4	40	0	0	105.981	1	Fish, shellfish, and derivative products	Eligible
Pike-perch raw	Fresh, frozen or processed seafood	Basic	0	40	0	0	83.9713	1	Fish, shellfish, and derivative products	Eligible
Anglerfish raw	Fresh, frozen or processed seafood	Basic	0	80	0	0	65.0718	1	Fish, shellfish, and derivative products	Eligible
Salmon farmed Norwegian fjord raw	Fresh, frozen or processed seafood	Basic	1.8	40	0	0	202.871	1	Fish, shellfish, and derivative products	Eligible
Halibut farmed Atlantic ocean raw	Fresh, frozen or processed seafood	Basic	0.5	40	0	0	112.44	1	Fish, shellfish, and derivative products	Eligible
Whitefish roe	Fresh, frozen or processed seafood	Basic	1.8	1120	0.1	0	185.167	5	Fish, shellfish, and derivative products	Eligible
Salmon wild Sweden raw	Fresh, frozen or processed seafood	Basic	2.4	40	0	0	188.038	1	Fish, shellfish, and derivative products	Eligible
Salmon farmed Norway raw	Fresh, frozen or processed seafood	Basic	1.8	40	0	0	210.766	1	Fish, shellfish, and derivative products	Eligible
Sea trout autumn raw	Fresh, frozen or processed seafood	Basic	2.2	40	0	0	175.12	1	Fish, shellfish, and derivative products	Eligible
Sardines in tomato sauce canned	Fresh, frozen or processed seafood	Basic	3.7	480	0.7	0	216.746	3	Fish, shellfish, and derivative products	Eligible
Sardines in oil canned	Fresh, frozen or processed seafood	Basic	4.6	520	0	0	284.45	3	Fish, shellfish, and derivative products	Not Eligible
Tuna in water canned drained	Fresh, frozen or processed seafood	Basic	0.2	400	0	0	106.22	2	Fish, shellfish, and derivative products	Eligible
Mussels canned w/ brine	Fresh, frozen or processed seafood	Basic	0.1	400	0	0	50.9569	2	Fish, shellfish, and derivative products	Eligible
Salmon cured	Fresh, frozen or processed seafood	Basic	1.7	1760	1.5	0	148.086	5	Fish, shellfish, and derivative products	Not Eligible
Oyster canned w/ brine	Fresh, frozen or processed seafood	Basic	0.6	120	0	0	58.134	1	Fish, shellfish, and derivative products	Eligible
Crayfish canned	Fresh, frozen or processed seafood	Basic	0.1	840	0	0	70.8134	4	Fish, shellfish, and derivative products	Not Eligible
Salmon cured w/ salt sugar dill e.g. gravad lax	Fresh, frozen or processed seafood	Basic	1.2	1160	1.3	0	166.029	5	Fish, shellfish, and derivative products	Not Eligible
Salmon pâté lightly smoked	Fresh, frozen or processed seafood	Basic	2	2000	3.6	0	355.024	5	Fish, shellfish, and derivative products	Not Eligible
Whitefish gutted smoked	Fresh, frozen or processed seafood	Basic	1.1	1080	0	0	132.536	4	Fish, shellfish, and derivative products	Eligible
Salmon cold smoked	Fresh, frozen or processed seafood	Basic	1.4	1120	0	0	173.206	5	Fish, shellfish, and derivative products	Eligible
Mackerel fillet smoked	Fresh, frozen or processed seafood	Basic	6	800	0	0	327.033	4	Fish, shellfish, and derivative products	Not Eligible
Rainbow trout cold-smoked	Fresh, frozen or processed seafood	Basic	2.8	1160	0	0	189.952	5	Fish, shellfish, and derivative products	Eligible
Rainbow trout gutted smoked	Fresh, frozen or processed seafood	Basic	1.8	880	0	0	156.938	4	Fish, shellfish, and derivative products	Eligible
Hot smoked herring	Fresh, frozen or processed seafood	Basic	3.8	840	0	0	199.522	4	Fish, shellfish, and derivative products	Eligible
Eel gutted whole smoked	Fresh, frozen or processed seafood	Basic	7.3	600	0	0	347.608	4	Fish, shellfish, and derivative products	Not Eligible
Mackerel gutted smoked	Fresh, frozen or processed seafood	Basic	5.3	560	0	0	295.694	3	Fish, shellfish, and derivative products	Not Eligible
Hot smoked herring butterfly fillet e.g. rospigg	Fresh, frozen or processed seafood	Basic	6.1	600	0	0	261.483	3	Fish, shellfish, and derivative products	Not Eligible
Salmon gutted smoked	Fresh, frozen or processed seafood	Basic	2	640	0	0	220.335	3	Fish, shellfish, and derivative products	Not Eligible
Fish roe spread low fat	Fresh, frozen or processed seafood	Basic	1.2	4200	12.6	0	269.856	5	Fish, shellfish, and derivative products	Not Eligible
Fish roe spread smoked	Fresh, frozen or processed seafood	Basic	2.2	1960	12	0	414.354	5	Fish, shellfish, and derivative products	Not Eligible
Anchovy sprats canned	Fresh, frozen or processed seafood	Basic	3	2760	2.9	0	214.833	5	Fish, shellfish, and derivative products	Not Eligible
Anchovy sardelles canned	Fresh, frozen or processed seafood	Basic	2.6	2720	0	0	170.574	5	Fish, shellfish, and derivative products	Not Eligible
Tuna in oil canned drained	Fresh, frozen or processed seafood	Basic	1.2	400	0	0	188.756	2	Fish, shellfish, and derivative products	Eligible
Herring pickled canned e.g. matjessill	Fresh, frozen or processed seafood	Basic	5.1	2480	12.1	0	314.354	5	Fish, shellfish, and derivative products	Not Eligible
Mackerel fillet in oil canned	Fresh, frozen or processed seafood	Basic	6	240	0	0	324.641	2	Fish, shellfish, and derivative products	Not Eligible
Herring pickled mustard sauce w/o sauce	Fresh, frozen or processed seafood	Basic	2.1	1200	15	0	251.435	5	Fish, shellfish, and derivative products	Not Eligible
Herring salted raw	Fresh, frozen or processed seafood	Basic	4.3	5920	0	0	245.455	5	Fish, shellfish, and derivative products	Not Eligible
Baltic herring raw w/ salt	Fresh, frozen or processed seafood	Basic	2	5920	0	0	161.962	5	Fish, shellfish, and derivative products	Not Eligible
Air-dried whitefish pickled in lye raw frozen product e.g. lutfisk	Fresh, frozen or processed seafood	Basic	0.1	40	0	0	28.2297	1	Fish, shellfish, and derivative products	Eligible
Herring salted ready to use canned	Fresh, frozen or processed seafood	Basic	3.6	960	0	0	208.612	4	Fish, shellfish, and derivative products	Not Eligible
Herring pickled w/ sour cream sauce	Fresh, frozen or processed seafood	Basic	3.3	1840	13.8	0	289.713	5	Fish, shellfish, and derivative products	Not Eligible
Herring pickled w/ mustard sauce	Fresh, frozen or processed seafood	Basic	1.7	760	10.7	0	239.474	4	Fish, shellfish, and derivative products	Not Eligible
Lamb steak raw	Unprocessed meat, poultry, eggs	Basic	1	80	0	0	111.483	1	Meat and meat products	Eligible
Lamb mince meat raw 12% fat	Unprocessed meat, poultry, eggs	Basic	9.2	80	0	0	247.129	5	Meat and meat products	Not Eligible
Beef sirloin raw	Unprocessed meat, poultry, eggs	Basic	1.6	80	0	0	122.727	1	Meat and meat products	Eligible
Beef mince meat raw 10% fat	Unprocessed meat, poultry, eggs	Basic	5	80	0	0	182.297	3	Meat and meat products	Not Eligible
Beef mince meat raw 15% fat	Unprocessed meat, poultry, eggs	Basic	6.6	80	0	0	211.483	4	Meat and meat products	Not Eligible
Reindeer steak raw	Unprocessed meat, poultry, eggs	Basic	0.7	80	0	0	108.373	1	Meat and meat products	Eligible
Pork shoulder raw	Unprocessed meat, poultry, eggs	Basic	3	40	0	0	137.321	1	Meat and meat products	Eligible
Pork mince meat raw 20% fat	Unprocessed meat, poultry, eggs	Basic	8.6	40	0	0	242.105	5	Meat and meat products	Not Eligible
Pork mince meat raw 8% fat	Unprocessed meat, poultry, eggs	Basic	3.4	80	0	0	144.019	2	Meat and meat products	Eligible
Beef flank steak raw	Unprocessed meat, poultry, eggs	Basic	2.4	80	0	0	134.689	1	Meat and meat products	Eligible
Hamburger beef raw frozen product	Unprocessed meat, poultry, eggs	Basic	7.1	600	0.3	0	221.053	4	Meat and meat products	Not Eligible
Turkey fillet raw	Unprocessed meat, poultry, eggs	Basic	0.3	80	0	0	106.22	1	Meat and meat products	Eligible
Chicken breast fillet raw w/ skin	Unprocessed meat, poultry, eggs	Basic	2.1	80	0	0	148.565	1	Meat and meat products	Eligible
Chicken thigh raw w/ skin	Unprocessed meat, poultry, eggs	Basic	4.2	80	0	0	196.411	3	Meat and meat products	Not Eligible
Reindeer meat raw	Unprocessed meat, poultry, eggs	Basic	0.7	80	0	0	109.091	1	Meat and meat products	Eligible
Lamb shoulder brisket raw	Unprocessed meat, poultry, eggs	Basic	2.4	80	0	0	134.211	1	Meat and meat products	Eligible
Lamb chops raw	Unprocessed meat, poultry, eggs	Basic	7.9	80	0	0	232.536	5	Meat and meat products	Not Eligible
Lamb shank raw	Unprocessed meat, poultry, eggs	Basic	2	80	0	0	136.842	1	Meat and meat products	Eligible
Lamb scrag end raw	Unprocessed meat, poultry, eggs	Basic	6	80	0	0	177.033	4	Meat and meat products	Not Eligible
Lamb flank of lamb raw	Unprocessed meat, poultry, eggs	Basic	6.3	80	0	0	183.971	4	Meat and meat products	Not Eligible
Lamb chop raw trimmed	Unprocessed meat, poultry, eggs	Basic	1.2	80	0	0	103.349	1	Meat and meat products	Eligible
Veal shoulder clod raw	Unprocessed meat, poultry, eggs	Basic	1	40	0	0	105.742	1	Meat and meat products	Eligible
Veal brisket raw	Unprocessed meat, poultry, eggs	Basic	5.5	80	0	0	186.124	4	Meat and meat products	Not Eligible
Veal tenderloin raw	Unprocessed meat, poultry, eggs	Basic	1	40	0	0	105.263	1	Meat and meat products	Eligible
Veal knuckle raw	Unprocessed meat, poultry, eggs	Basic	1.2	40	0	0	108.373	1	Meat and meat products	Eligible
Veal top round raw	Unprocessed meat, poultry, eggs	Basic	0.9	40	0	0	107.656	1	Meat and meat products	Eligible
Veal chops raw	Unprocessed meat, poultry, eggs	Basic	1.6	80	0	0	122.249	1	Meat and meat products	Eligible
Veal shank raw	Unprocessed meat, poultry, eggs	Basic	0.7	40	0	0	98.0861	1	Meat and meat products	Eligible
Veal silverside raw	Unprocessed meat, poultry, eggs	Basic	1.3	40	0	0	117.225	1	Meat and meat products	Eligible
Veal thin flank raw	Unprocessed meat, poultry, eggs	Basic	4.3	80	0	0	173.445	3	Meat and meat products	Not Eligible
Veal chuck raw	Unprocessed meat, poultry, eggs	Basic	2.8	80	0	0	134.689	1	Meat and meat products	Eligible
Rabbit meat raw	Unprocessed meat, poultry, eggs	Basic	1.6	40	0	0	124.88	1	Meat and meat products	Eligible
Beef sirloin raw w/ bone	Unprocessed meat, poultry, eggs	Basic	4.4	40	0	0	162.44	3	Meat and meat products	Eligible
Beef brisket raw	Unprocessed meat, poultry, eggs	Basic	7.2	80	0	0	205.263	4	Meat and meat products	Not Eligible
Beef tender loin raw	Unprocessed meat, poultry, eggs	Basic	2	80	0	0	124.402	1	Meat and meat products	Eligible
Beef knuckle raw	Unprocessed meat, poultry, eggs	Basic	1.5	80	0	0	115.55	1	Meat and meat products	Eligible
Beef chuck raw trimmed	Unprocessed meat, poultry, eggs	Basic	3.2	80	0	0	144.737	2	Meat and meat products	Eligible
Beef top round steak raw	Unprocessed meat, poultry, eggs	Basic	0.7	40	0	0	114.354	1	Meat and meat products	Eligible
Beef shank raw	Unprocessed meat, poultry, eggs	Basic	1.2	80	0	0	108.134	1	Meat and meat products	Eligible
Beef shoulder clod raw	Unprocessed meat, poultry, eggs	Basic	1.5	80	0	0	118.182	1	Meat and meat products	Eligible
Beef rump raw	Unprocessed meat, poultry, eggs	Basic	1.4	80	0	0	124.641	1	Meat and meat products	Eligible
Beef bonless beef outside raw	Unprocessed meat, poultry, eggs	Basic	1.2	40	0	0	111.483	1	Meat and meat products	Eligible
Beef cube roll raw	Unprocessed meat, poultry, eggs	Basic	3	80	0	0	142.105	1	Meat and meat products	Eligible
Beef stewing steak raw	Unprocessed meat, poultry, eggs	Basic	3.2	80	0	0	144.737	2	Meat and meat products	Eligible
Mince meat patties beef raw frozen product e.g. hackebiff	Unprocessed meat, poultry, eggs	Basic	4.2	40	0	0	159.33	3	Meat and meat products	Eligible
Reindeer shoulder clod raw	Unprocessed meat, poultry, eggs	Basic	0.7	80	0	0	108.852	1	Meat and meat products	Eligible
Roe deer meat raw	Unprocessed meat, poultry, eggs	Basic	0.5	80	0	0	108.612	1	Meat and meat products	Eligible
Pork tenderloin raw	Unprocessed meat, poultry, eggs	Basic	1	40	0	0	106.699	1	Meat and meat products	Eligible
Pork chop raw w/ rind 5 mm	Unprocessed meat, poultry, eggs	Basic	5.2	80	0	0	185.167	3	Meat and meat products	Not Eligible
Pork spare ribs raw	Unprocessed meat, poultry, eggs	Basic	5.9	40	0	0	193.301	4	Meat and meat products	Not Eligible
Pork trotters raw	Unprocessed meat, poultry, eggs	Basic	5.4	80	0	0	207.177	4	Meat and meat products	Not Eligible
Pork knuckle raw	Unprocessed meat, poultry, eggs	Basic	5.9	40	0	0	193.301	4	Meat and meat products	Not Eligible
Pork picninc shoulder raw	Unprocessed meat, poultry, eggs	Basic	2	80	0	0	120.813	1	Meat and meat products	Eligible
Pork stewing steak raw	Unprocessed meat, poultry, eggs	Basic	4.2	40	0	0	164.354	3	Meat and meat products	Eligible
Pork collar raw	Unprocessed meat, poultry, eggs	Basic	4.8	40	0	0	171.531	3	Meat and meat products	Not Eligible
Pork shoulder blade roast raw	Unprocessed meat, poultry, eggs	Basic	3	80	0	0	137.321	1	Meat and meat products	Eligible
Pork chop raw w/o rind	Unprocessed meat, poultry, eggs	Basic	0.6	40	0	0	102.871	1	Meat and meat products	Eligible
Pork chop raw w/ rind 2 mm	Unprocessed meat, poultry, eggs	Basic	2.6	80	0	0	134.45	1	Meat and meat products	Eligible
Pork shank raw w/o rind	Unprocessed meat, poultry, eggs	Basic	2.2	80	0	0	126.077	1	Meat and meat products	Eligible
Pork belly whole piece raw w/ rind	Unprocessed meat, poultry, eggs	Basic	9.797	80.8	0	0	270.864	5	Meat and meat products	Not Eligible
Pork belly whole piece slice raw w/ rind	Unprocessed meat, poultry, eggs	Basic	8.976	81.6	0	0	257.928	5	Meat and meat products	Not Eligible
Duck breast raw	Unprocessed meat, poultry, eggs	Basic	1.3	40	0	0	118.9	1	Meat and meat products	Eligible
Duck raw w/ skin	Unprocessed meat, poultry, eggs	Basic	13.2	80	0	0	396.411	5	Meat and meat products	Not Eligible
Pigeon raw	Unprocessed meat, poultry, eggs	Basic	2	80	0	0	137.56	1	Meat and meat products	Eligible
Turkey raw w/ skin	Unprocessed meat, poultry, eggs	Basic	1.5	40	0	0	126.077	1	Meat and meat products	Eligible
Chicken meat raw w/o skin	Unprocessed meat, poultry, eggs	Basic	0.8	80	0	0	114.833	1	Meat and meat products	Eligible
Chicken meat raw w/ skin	Unprocessed meat, poultry, eggs	Basic	3.5	40	0	0	170.574	2	Meat and meat products	Not Eligible
Venison fallow deer meat raw	Unprocessed meat, poultry, eggs	Basic	1	80	0	0	108.373	1	Meat and meat products	Eligible
Beef meat raw	Unprocessed meat, poultry, eggs	Basic	1.9	80	0	0	128.947	1	Meat and meat products	Eligible
Lamb meat raw	Unprocessed meat, poultry, eggs	Basic	4	80	0	0	166.268	3	Meat and meat products	Eligible
Pork bacon raw	Processed meat and meat products	Basic	13.7	800	0	0	344.737	5	Meat and meat products	Not Eligible
Beef brisket cured raw	Processed meat and meat products	Basic	7.2	1280	0	0	205.263	4	Meat and meat products	Not Eligible
Beef eye round cured raw	Processed meat and meat products	Basic	0.8	80	0	0	103.349	1	Meat and meat products	Eligible
Pork ham cured raw app. 3% fat	Processed meat and meat products	Basic	1.1	1200	0	0	108.373	4	Meat and meat products	Not Eligible
Pork ham slice raw w/ rind	Processed meat and meat products	Basic	5.6	80	0	0	191.627	2	Meat and meat products	Not Eligible
Pork ham topside raw	Processed meat and meat products	Basic	0.7	80	0	0	100.478	1	Meat and meat products	Eligible
Pork ham knuckle raw	Processed meat and meat products	Basic	0.8	80	0	0	100.957	1	Meat and meat products	Eligible
Pork ham boneless outside raw	Processed meat and meat products	Basic	2.1	80	0	0	123.445	1	Meat and meat products	Eligible
Pork belly w/ rind sliced cured raw	Processed meat and meat products	Basic	14.9	1200	0	0	353.349	5	Meat and meat products	Not Eligible
Mince meat patties raw frozen product	Processed meat and meat products	Basic	6	600	0.8	0.3	204.545	3	Meat and meat products	Not Eligible
Liver pâté slicable 14% fat	Processed meat and meat products	Basic	4	600	3.8	0	212.679	3	Meat and meat products	Not Eligible
Mince meat raw 70% beef 30% pork	Processed meat and meat products	Basic	5.5	80	0	0	188.278	2	Meat and meat products	Not Eligible
Mince meat raw 50% beef 50% pork	Processed meat and meat products	Basic	5.8	80	0	0	192.105	2	Meat and meat products	Not Eligible
Moose mince meat raw	Processed meat and meat products	Basic	0.6	40	0	0	105.981	1	Meat and meat products	Eligible
Venison fallow deer mince raw	Processed meat and meat products	Basic	3.2	80	0	0	133.732	1	Meat and meat products	Eligible
Liver pâté spreadable 3-3.5% fat	Processed meat and meat products	Basic	1.1	880	5.3	2.7	132.536	4	Meat and meat products	Not Eligible
Liver pâté spreadable app. 10% fat	Processed meat and meat products	Basic	3.2	600	2.1	0	183.254	3	Meat and meat products	Eligible
Liver pâté spreadable app. 24% fat	Processed meat and meat products	Basic	7.2	800	3.8	0	292.105	4	Meat and meat products	Not Eligible
Sausage 32-35% meat e.g. grillkorv	Processed meat and meat products	Basic	5.8	800	1.2	0	214.833	4	Meat and meat products	Not Eligible
Sausage chorizo 9% fat	Processed meat and meat products	Basic	2.9	600	0.9	1.2	160.048	3	Meat and meat products	Eligible
Sausage 7% fat e.g. varmkorv	Processed meat and meat products	Basic	3.6	600	1	1.5	169.856	3	Meat and meat products	Eligible
Chicken sausage low fat	Processed meat and meat products	Basic	2.6	680	0.9	1	155.502	4	Meat and meat products	Eligible
Mettwurst sausage app. 23% fat	Processed meat and meat products	Basic	8.4	760	3.3	0	255.981	4	Meat and meat products	Not Eligible
Vienna sausage low fat 73% meat	Processed meat and meat products	Basic	6.4	800	1.2	0	196.651	4	Meat and meat products	Not Eligible
Sausage 9% fat 55% meat e.g. middagskorv	Processed meat and meat products	Basic	2.8	600	1.3	1.5	130.861	3	Meat and meat products	Eligible
Sausage 19% fat 58% meat e.g. falukorv	Processed meat and meat products	Basic	7.3	800	0.4	0	254.545	4	Meat and meat products	Not Eligible
Sausage 58% meat e.g. falukorv	Processed meat and meat products	Basic	8.6	800	0.4	0	258.852	4	Meat and meat products	Not Eligible
Mettwurst sausage smoked 35% fat	Processed meat and meat products	Basic	13.2	1240	3.3	0	386.124	5	Meat and meat products	Not Eligible
Chicken sausage	Processed meat and meat products	Basic	4.2	720	1.2	0	197.608	4	Meat and meat products	Not Eligible
Sausage 23% fat 52% meat e.g. frukostkorv	Processed meat and meat products	Basic	8.6	800	0	0	256.938	4	Meat and meat products	Not Eligible
Vienna sausage 73% meat	Processed meat and meat products	Basic	8.4	800	1.4	0	259.33	4	Meat and meat products	Not Eligible
Sausage 61% meat e.g. prinskorv	Processed meat and meat products	Basic	8.8	760	0	0	268.66	4	Meat and meat products	Not Eligible
Italian sausage Salsiccia raw 73% meat	Processed meat and meat products	Basic	6.4	1080	0	0	269.856	4	Meat and meat products	Not Eligible
Sausage raw 45% meat e.g. värmlandskorv	Processed meat and meat products	Basic	7.2	720	0.3	0.5	231.1	4	Meat and meat products	Not Eligible
Reindeer sausage raw	Processed meat and meat products	Basic	6.8	1120	0.9	0	252.632	4	Meat and meat products	Not Eligible
Lamb sausage raw	Processed meat and meat products	Basic	8.6	960	0.6	0	255.024	4	Meat and meat products	Not Eligible
Salami low fat	Processed meat and meat products	Basic	3.4	1040	0	0	174.641	4	Meat and meat products	Not Eligible
Salami sausage smoked 34-44% fat	Processed meat and meat products	Basic	15.6	1200	1.4	0	430.861	5	Meat and meat products	Not Eligible
Corned beef canned	Processed meat and meat products	Basic	5.8	960	0	0	218.66	4	Meat and meat products	Not Eligible
Pork ham smoked 6% fat	Processed meat and meat products	Basic	2.6	1440	0.8	0	138.517	5	Meat and meat products	Not Eligible
Pork ham sliced smoked 1-3% fat	Processed meat and meat products	Basic	0.7	1520	0.8	0	99.5215	5	Meat and meat products	Not Eligible
Turkey smoked	Processed meat and meat products	Basic	1.3	840	0	0	133.014	4	Meat and meat products	Not Eligible
Reindeer meat dried	Processed meat and meat products	Basic	7.2	1200	0	0	330.383	4	Meat and meat products	Not Eligible
Pork belly smoked	Processed meat and meat products	Basic	14.4	800	0.1	0	394.498	5	Meat and meat products	Not Eligible
Reindeer meat cold-smoked raw	Processed meat and meat products	Basic	1	1120	0	0	132.536	4	Meat and meat products	Not Eligible
Turkey smoked thin slices	Processed meat and meat products	Basic	0.6	1280	0	0	97.6077	4	Meat and meat products	Not Eligible
Beef meat smoked	Processed meat and meat products	Basic	1.2	1760	0	0	106.22	5	Meat and meat products	Not Eligible
Reindeer steak smoked	Processed meat and meat products	Basic	1.4	1200	0	0	122.727	4	Meat and meat products	Not Eligible
Pork ham dried cured Italian Prosciutto	Processed meat and meat products	Basic	4	1840	0	0	245.694	5	Meat and meat products	Not Eligible
Horse hamburger meat smoked	Processed meat and meat products	Basic	0.6	1760	0	0	100.478	5	Meat and meat products	Not Eligible
Beef meat cured boiled e.g. saltkott	Processed meat and meat products	Basic	0.9	800	0	0	110.048	4	Meat and meat products	Eligible
Soy protein bits cold or frozen e.g. Tzay	All other products	Non-basic	0.7	680	4	4.3	160.766	4	Plant-based products	Not Eligible
Soy protein nuggets cold or frozen	All other products	Non-basic	1	480	0.8	5	213.636	4	Plant-based products	Not Eligible
Soy- and wheat protein nuggets cold or frozen	All other products	Non-basic	1.1	600	1.7	3.3	237.56	4	Plant-based products	Not Eligible
Soy protein mince cold or frozen fortified	All other products	Non-basic	1	400	0	5.3	167.464	4	Plant-based products	Not Eligible
Soy protein balls cold or frozen	All other products	Non-basic	0.7	440	0	4.7	178.708	4	Plant-based products	Not Eligible
Soy- and wheat protein escalope cold or frozen fortified	All other products	Non-basic	1.5	560	1.8	3.9	239.474	4	Plant-based products	Not Eligible
Soy protein kebab frozen product e.g. Oumph®	All other products	Non-basic	0.4	640	1.8	7.1	136.603	4	Plant-based products	Not Eligible
Soy protein bits w/ thyme garlic frozen product e.g. Oumph®	All other products	Non-basic	0.3	720	1.4	5.8	127.033	4	Plant-based products	Not Eligible
Soy- and wheat protein bacon cold or frozen	All other products	Non-basic	0.9	880	1.6	3.2	211.244	4	Plant-based products	Not Eligible
Pea protein mince chilled or frozen product	All other products	Non-basic	3.8	480	1.4	2.4	190.431	4	Plant-based products	Not Eligible
Oat protein pulled oat cold or frozen	All other products	Non-basic	0.6	360	0.8	3.8	202.871	4	Plant-based products	Not Eligible
Mycoprotein nuggets cold or frozen	All other products	Non-basic	1	440	2.2	4.6	194.737	4	Plant-based products	Not Eligible
Mycoprotein escalope cold or frozen	All other products	Non-basic	3.9	480	3	2.6	243.301	4	Plant-based products	Not Eligible
Vegetarian sausage w/ sunflower protein chilled or frozen product	All other products	Non-basic	0.7	840	1.5	0	141.866	4	Plant-based products	Not Eligible
Soy- and wheat protein balls chilled product or frozen product	All other products	Non-basic	0.6	480	0.3	5.2	179.187	4	Plant-based products	Not Eligible
Soy- and wheat protein nuggets cold or frozen fortified	All other products	Non-basic	1.1	600	1.7	3.3	237.56	4	Plant-based products	Not Eligible
Vegetarian sausage w/ soy protein canned 15% fat	All other products	Non-basic	2.3	0	1	2	199.522	4	Plant-based products	Not Eligible
Vegetable burger w/ potato lentils beans corn chilled or frozen product	All other products	Non-basic	0.9	520	1.8	7.1	230.622	4	Plant-based products	Not Eligible
Vegetarian sausage w/ vegetables chilled or frozen product	All other products	Non-basic	0.5	400	1.5	3.4	160.766	4	Plant-based products	Not Eligible
Soy- and wheat protein mince frozen	All other products	Non-basic	0.3	160	2.5	5.8	161.962	4	Plant-based products	Not Eligible
Soy protein mince chilled product or frozen product	All other products	Non-basic	1	400	0	5.3	167.464	4	Plant-based products	Not Eligible
Soy- and wheat protein escalope cold or frozen	All other products	Non-basic	1.5	560	1.8	3.9	239.474	4	Plant-based products	Not Eligible
Soy protein bits frozen product e.g. Oumph	All other products	Non-basic	0.1	240	0	5.9	91.1483	4	Plant-based products	Not Eligible
Soy protein pulled soy frozen product e.g. Oumph®	All other products	Non-basic	0.1	480	10.4	4.8	116.986	4	Plant-based products	Not Eligible
Vegetarian sausage w/ soy protein chilled or frozen product	All other products	Non-basic	0.8	640	0.6	5.7	176.316	4	Plant-based products	Not Eligible
Vegetarian sausage w/ soy and wheat protein chilled or frozen product	All other products	Non-basic	0.2	640	1.4	4.5	120.574	4	Plant-based products	Not Eligible
Vegetarian sausage w/ sunflower protein and pea protein chilled or frozen product	All other products	Non-basic	1.3	720	1.8	5.2	173.684	4	Plant-based products	Not Eligible
Mycoprotein balls frozen	All other products	Non-basic	1.6	560	0.4	3.3	123.445	4	Plant-based products	Not Eligible
Textured wheat protein chunks for stewing	All other products	Non-basic	1.4	760	1.7	0	232.536	4	Plant-based products	Not Eligible
Mycoprotein mince pieces fillets chilled product or frozen product	All other products	Non-basic	0.3	240	0.2	5.5	99.2823	4	Plant-based products	Not Eligible
Lamb stew w/ cabbage e.g. får i kål	Main meals	Basic	0.8	240	2.5	1.2	135.407	3	Ready meals	Eligible
Sausage stew w/ chorizo root vegetables	Main meals	Basic	2.9	520	2.6	1.2	303.11	5	Ready meals	Not Eligible
Baked potato w/ chicken curry filling salad	Main meals	Basic	1.3	120	1	3	795.455	5	Ready meals	Not Eligible
Crêpe stuffing w/ spinach cream cheese feta cheese ham	Main meals	Basic	6	880	1.1	0.6	53.5885	5	Ready meals	Not Eligible
Beef stew w/ potatoes onion beer frozen produkt e.g. sjömansbiff	Main meals	Basic	0.9	480	0.2	0.9	84.2105	4	Ready meals	Not Eligible
Sausage w/ mashed potatoes ketchup mustard pickled cucumber mix	Main meals	Basic	1.6	320	2.6	1.2	471.77	5	Ready meals	Not Eligible
Kebab dish w/ potato chips	Main meals	Basic	4.7	400	1.1	1.4	1188.28	5	Ready meals	Not Eligible
Gratin w/ potato root vegetables sausage	Main meals	Basic	7.3	440	2.7	1.4	140.431	5	Ready meals	Not Eligible
Potato gratin w/ pickled sprats cream milk e.g. Jansson's frestelse	Main meals	Basic	6	360	2.4	1.7	466.986	5	Ready meals	Not Eligible
Gratin w/ cured salmon potatoes egg milk e.g. laxpudding	Main meals	Basic	1.2	480	2.3	1.1	377.99	5	Ready meals	Not Eligible
Gratin w/ salted herring potatoes egg milk e.g. sillpudding	Main meals	Basic	1.8	360	1.9	1.1	425.359	5	Ready meals	Not Eligible
Chicken stew w/ lime honey créme fraiche	Main meals	Basic	8.2	640	3.1	0	186.124	5	Ready meals	Not Eligible
Halloumi stew w/ aubergine	Main meals	Basic	4.6	560	3.5	1.3	295.215	5	Ready meals	Not Eligible
Chili con carne	Main meals	Basic	1.2	360	2.1	3.3	359.569	5	Ready meals	Not Eligible
Chili sin carne w/ textured soy protein	Main meals	Basic	0.4	440	2.2	4.4	314.833	5	Ready meals	Not Eligible
Lasagna w/ tomato lentils	Main meals	Basic	5.8	280	2.9	1.8	483.254	5	Ready meals	Not Eligible
Chili sin carne w/ squash bell pepper	Main meals	Basic	0.2	320	3.7	3.8	257.416	4	Ready meals	Eligible
White beans w/ tomato sauce canned	Main meals	Basic	0.1	240	4.8	4.9	95.4545	2	Ready meals	Not Eligible
Greek salad w/ feta cheese olives	Main meals	Basic	2.3	200	2.3	1.2	239.713	4	Ready meals	Not Eligible
Beetroot salad w/ sour cream	Main meals	Basic	1.3	480	9.5	1.5	33.2536	4	Ready meals	Not Eligible
Greek sallad w/ feta cheese	Main meals	Basic	4.1	480	2	1.4	211.962	4	Ready meals	Not Eligible
Textured fungal protein stew w/ vegetables	Main meals	Basic	0.3	760	3.1	2.6	58.134	5	Ready meals	Not Eligible
Hash w/ potatoes root vegetables mushroom e.g. pytt i panna	Main meals	Basic	0.3	160	3.3	3.2	283.971	5	Ready meals	Not Eligible
Chili sin carne w/ textured fungal protein	Main meals	Basic	0.3	400	2.3	4.5	314.833	5	Ready meals	Not Eligible
Mince sauce w/ textured fungal protein	Main meals	Basic	0.5	800	3.9	3.5	89.9522	5	Ready meals	Not Eligible
Chicken salad w/ pineapple bell pepper garlic dressing	Main meals	Basic	0.6	160	1.1	0.8	225.359	5	Ready meals	Eligible
Gratin w/ vegetables	Main meals	Basic	2	440	3.2	1.6	222.249	4	Ready meals	Not Eligible
Pasta sauce w/ tuna curry	Main meals	Basic	1.6	280	3.1	1.1	81.1005	3	Ready meals	Not Eligible
Halloumi stew w/ lentils	Main meals	Basic	5	720	4	2.9	369.856	5	Ready meals	Not Eligible
Hungarian goulash w/ beef	Main meals	Basic	1.2	280	3	0.9	187.321	4	Ready meals	Eligible
Cauliflower gratin	Main meals	Basic	2.4	360	4.2	1.6	138.278	3	Ready meals	Not Eligible
Fish stew Brasilian style w/ couconut milk tomato pulp bell pepper	Main meals	Basic	5.7	160	2.7	1.2	133.971	5	Ready meals	Not Eligible
Vegetable soufflé	Main meals	Basic	2.9	240	2.8	1.5	129.665	2	Ready meals	Not Eligible
Osso buco w/ veal shank	Main meals	Basic	0.7	320	2.5	0.9	212.679	4	Ready meals	Not Eligible
Cabbage pudding w/ white cabbage minced meat	Main meals	Basic	2.2	320	3.2	1.1	216.986	3	Ready meals	Not Eligible
Lamb stew w/ onion tomato	Main meals	Basic	1.2	400	2.6	0.8	246.411	5	Ready meals	Not Eligible
Meat soup beef	Main meals	Basic	0.5	320	2.2	1.1	39.2344	3	Ready meals	Not Eligible
Pasta carbonara w/ soy beans	Main meals	Basic	3.9	240	1.7	1.9	150.478	3	Ready meals	Not Eligible
Lasagna w/ spinach goat cheese	Main meals	Basic	3.5	560	3.3	2.1	503.349	5	Ready meals	Not Eligible
Textured fungal protein stew w/ reduced fat créme fraiche bamboo shoots haricot vertes bell pepper	Main meals	Basic	3.2	200	3.5	1.4	220.574	3	Ready meals	Not Eligible
Fish stew w/ creme fraiche curry orange	Main meals	Basic	3.7	400	2.8	0.6	122.967	5	Ready meals	Not Eligible
Chicken gratin w/ banana créme fraiche mango chutney	Main meals	Basic	9.8	80	6.6	0.4	553.349	5	Ready meals	Not Eligible
Beef stew frozen product e.g. kalops	Main meals	Basic	2.4	560	1	0.6	308.612	5	Ready meals	Not Eligible
Caesar salad or chicken salad w/ dressing	Main meals	Basic	4.3	400	1.2	1.2	300.957	5	Ready meals	Not Eligible
Potato salad w/ vinaigrette	Main meals	Basic	0.3	200	0.8	2	281.1	5	Ready meals	Not Eligible
Beef stew w/ onion carrot horseradish sauce e.g. pepparrotskött	Main meals	Basic	3.5	160	1	0.5	339.234	5	Ready meals	Not Eligible
Tikka masala w/ chicken	Main meals	Basic	1.8	440	1.2	0.1	121.531	5	Ready meals	Not Eligible
Textured fungal protein stew tikka masala	Main meals	Basic	1.5	520	1.2	4.1	257.895	4	Ready meals	Not Eligible
Chicken stew w/ olives basil lemon cream	Main meals	Basic	6.3	480	0.6	0.3	387.56	5	Ready meals	Not Eligible
Potato salad w/ sour cream mayonnaise	Main meals	Basic	1.7	520	0.8	1.7	387.799	5	Ready meals	Not Eligible
Mashed potatoes w/ skimmed milk	Main meals	Basic	0.3	320	1.7	1.5	86.1244	2	Ready meals	Not Eligible
Potato gratin chilled product	Main meals	Basic	3.4	440	1.7	1.9	258.852	4	Ready meals	Not Eligible
Pasta sauce w/ salmon creme fraiche cream dill	Main meals	Basic	12.1	600	1.7	0.2	268.66	5	Ready meals	Not Eligible
Taco hard-shell w/ mince meat vegetables cheese	Main meals	Basic	4.1	320	1.9	0.7	625.12	5	Ready meals	Not Eligible
Pizza w/ onion olives tomatoes cheese	Main meals	Basic	2.9	280	3.4	1.8	453.349	5	Ready meals	Not Eligible
Pizza w/ ham button mushroom onion anchovy	Main meals	Basic	3.2	480	3.1	2	529.187	5	Ready meals	Not Eligible
Pizza Margherita w/ cheese tomato sauce	Main meals	Basic	4	360	3.6	2.2	616.029	5	Ready meals	Not Eligible
Savoury muffin coarse wholegrain flour w/ goat's cheese sheep's cheese broccoli spinach sundried tomatoes	Main meals	Basic	3.9	720	3.5	3.4	409.33	5	Ready meals	Not Eligible
Pie w/ chicken bacon	Main meals	Basic	7.6	440	1.9	1.3	434.211	5	Ready meals	Not Eligible
Pie w/ broccoli ham	Main meals	Basic	7.2	520	2	1.3	418.182	5	Ready meals	Not Eligible
Pirogue filled w/ mince meat	Main meals	Basic	4.1	680	2.7	3.7	292.584	5	Ready meals	Not Eligible
Pie w/ mince meat	Main meals	Basic	7.4	360	1.9	1.3	472.01	5	Ready meals	Not Eligible
Pie w/ salmon spinach	Main meals	Basic	3.2	440	1.9	1.2	355.502	5	Ready meals	Not Eligible
Pizza w/ tomato mozzarella frozen product	Main meals	Basic	4.5	400	2.8	2.7	269.617	4	Ready meals	Not Eligible
Pizza w/ steak frozen product	Main meals	Basic	2.4	320	6.2	2.8	215.311	3	Ready meals	Not Eligible
Pizza w/ mince meat frozen product	Main meals	Basic	3.9	360	4.8	2.5	217.703	3	Ready meals	Not Eligible
Savoury sandwich layer-cake filled w/ tuna mayonnaise shrimp ham cream cheese e.g. smörgåstårta	Main meals	Basic	4.5	480	2.5	1.8	713.876	5	Ready meals	Not Eligible
Pie w/ cheese ham	Main meals	Basic	7.6	520	2	1.1	638.038	5	Ready meals	Not Eligible
Potato dumpling filled w/ pork belly e.g. kroppkakor	Main meals	Basic	2.5	400	0.6	1.5	351.435	5	Ready meals	Not Eligible
Potato dumpling barley flour stuffed w/ pork e.g pitepalt	Main meals	Basic	2.4	560	0.5	2.6	405.981	5	Ready meals	Not Eligible
Falafel w/ pitta lettuce sesame sauce pepperoni	Sandwiches and rolls	Basic	0.9	560	2	4.2	150	2	Ready meals	Not Eligible
Enchilada wheat tortilla w/ mince meat tortilla chips cheese lettuce bell pepper tomato tomato sauce	Sandwiches and rolls	Basic	4.6	360	2.9	2.7	722.967	5	Ready meals	Not Eligible
Submarine sandwich w/ salami brie cheese sundried tomatoes green salad	Sandwiches and rolls	Basic	5.7	720	2.8	1.9	685.885	5	Ready meals	Not Eligible
Wrap wheat tortilla w/ chicken fajitas sour cream lettuce	Sandwiches and rolls	Basic	1.8	480	4.2	2.6	476.555	5	Ready meals	Not Eligible
Bagel sandwich w/ salami cream cheese lettuce olive	Sandwiches and rolls	Basic	3.6	320	3.2	2.9	498.804	5	Ready meals	Not Eligible
Sandwich w/ salami cream cheese lettuce	Sandwiches and rolls	Basic	2.4	600	4.5	2.7	305.263	5	Ready meals	Not Eligible
Sandwich w/ smoked turkey cream cheese sundried tomatoes lettuce	Sandwiches and rolls	Basic	1.2	760	3.8	2.5	522.01	5	Ready meals	Not Eligible
Swedish flatbread w/ pastrami potatoes lettuce mayonnaise e.g. tunnbrödsrulle	Sandwiches and rolls	Basic	1.2	400	5.7	2.1	603.589	5	Ready meals	Not Eligible
Wrap wheat tortilla w/ rice mince meat sweet corn cheese	Sandwiches and rolls	Basic	1.2	320	2.3	1.3	676.077	5	Ready meals	Not Eligible
Submarine sandwich fibre rich w/ cheese ham lettuce low-fat mayonnaise	Sandwiches and rolls	Basic	1.5	320	3	3.5	872.727	5	Ready meals	Not Eligible
Wrap wheat tortilla w/ feta cheese olives lettuce garlic dressing	Sandwiches and rolls	Basic	3.1	400	0.8	2.9	437.321	5	Ready meals	Not Eligible
Bagel sandwich w/ smoked salmon cream cheese lettuce	Sandwiches and rolls	Basic	3	560	3	2.4	529.904	5	Ready meals	Not Eligible
Ciabatta sandwich w/ mozzarella cheese sundried tomato lettuce	Sandwiches and rolls	Basic	2	400	2.4	2.5	477.99	5	Ready meals	Not Eligible
Chicken burger w/ bun dressed with accompaniments	Sandwiches and rolls	Basic	1.7	440	3.7	1.7	228.708	4	Ready meals	Not Eligible
Sandwich w/ shrimps egg lettuce mayonnaise	Sandwiches and rolls	Basic	1.8	480	2.1	1.6	561.005	5	Ready meals	Not Eligible
Submarine sandwich w/ roast beef potato salad lettuce	Sandwiches and rolls	Basic	0.7	400	1.9	2.5	492.823	5	Ready meals	Not Eligible
Submarine sandwich fibre rich w/ shellfish tuna shrimp sauce lettuce	Sandwiches and rolls	Basic	0.4	280	3	2.9	453.589	5	Ready meals	Not Eligible
Fish burger w/ bun dressed with accompaniments	Sandwiches and rolls	Basic	2.6	480	4.2	1.9	429.665	5	Ready meals	Not Eligible
Pea soup	soups	Basic	0.1	280	1.1	2.7	77.7512	2	Ready meals	Eligible
White bean soup w/ tomato	soups	Basic	0.2	240	2	3.2	50.9569	1	Ready meals	Eligible
Vegetable soup w/ cream	soups	Basic	1.8	280	2.7	1.1	50.4785	2	Ready meals	Not Eligible
Minestrone soup	soups	Basic	0.7	320	2.5	1.4	50.4785	3	Ready meals	Eligible
Lentil soup	soups	Basic	0.1	400	1.3	3.2	62.9187	5	Ready meals	Not Eligible
Soup w/ white cabbage minced beef carrot e.g. Hedvigsoppa	soups	Basic	1.2	320	2.7	1.1	58.8517	3	Ready meals	Eligible
Potatosoup w/ leek	soups	Basic	0.7	400	0.8	1	49.0431	5	Ready meals	Not Eligible
Carrot soup	soups	Basic	1.1	240	2.4	1	37.0813	2	Ready meals	Not Eligible
Pea soup w/ carrot	soups	Basic	0.1	160	1.5	2.4	68.6603	1	Ready meals	Eligible
White cabbage soup w/ meat quenelles	soups	Basic	1	400	2.7	1	56.9378	5	Ready meals	Not Eligible
Jerusalem artichoke soup	soups	Basic	2.7	320	1.8	0.7	77.2727	3	Ready meals	Not Eligible
Kale soup	soups	Basic	0.2	480	0.5	0.9	31.8182	5	Ready meals	Not Eligible
Vegetable soup clear	soups	Basic	0.1	240	1.4	0.9	23.2057	1	Ready meals	Not Eligible
Soup w/ chicken pasta corn e.g. mexicanasoppa	soups	Basic	0.1	280	1.6	0.8	41.866	2	Ready meals	Not Eligible
Soup w/ white cabbage minced beef e.g. Nikkaluoktasoppa	soups	Basic	1.3	600	1.4	0.4	62.6794	5	Ready meals	Not Eligible
Noodle soup w/ rice noodles curry sesame oil	soups	Basic	0.3	280	0.2	0.5	51.6746	2	Ready meals	Not Eligible
Salad dressing w/ mayonnaise app. 25% fat chilled product	Emulsified sauces	Non-basic	3.8	680	18.2	0	303.349	5	Dressing and sauces	Not Eligible
Vinaigrette 65% fat	Other sauces (water based)	Non-basic	9.5	800	1	0	586.842	5	Dressing and sauces	Not Eligible
Vinaigrette 45% fat	Other sauces (water based)	Non-basic	3.1	1360	0.3	0.2	407.177	5	Dressing and sauces	Not Eligible
Mayonnaise w/ soybean oil 80% fat	Emulsified sauces	Non-basic	11.3	440	1.5	0	677.512	5	Dressing and sauces	Not Eligible
Salad dressing 0% fat	Other sauces (water based)	Non-basic	0	160	10.4	0	59.8086	3	Dressing and sauces	Not Eligible
Mustard sauce w/ oil vinegar dill chilled product e.g. gravlaxsås	Emulsified sauces	Non-basic	8.2	280	10.3	0	555.502	5	Dressing and sauces	Not Eligible
Salad dressing canned app. 25% fat	Emulsified sauces	Non-basic	3.7	720	3.6	0	262.679	3	Dressing and sauces	Not Eligible
Mayonnaise 80% fat	Emulsified sauces	Non-basic	5	440	1.5	0	666.507	5	Dressing and sauces	Not Eligible
Mayonnaise 30% fat	Emulsified sauces	Non-basic	2.1	560	3.9	0	322.967	3	Dressing and sauces	Not Eligible
Pasta sauce w/ tomato herbs	meal sauces	Non-basic	0.3	480	12.4	3	105.502	4	Dressing and sauces	Not Eligible
Pasta sauce diff. brands	meal sauces	Non-basic	0.2	480	6.2	2.2	50.9569	3	Dressing and sauces	Not Eligible
Tomato sauce spicy	meal sauces	Non-basic	0.2	280	4.8	1.4	53.5885	3	Dressing and sauces	Eligible
Oriental sauce w/ vegetables canned e.g. Uncle Bens orientalisk sås	meal sauces	Non-basic	1.4	520	7	1.4	90.6699	4	Dressing and sauces	Not Eligible
Sweet & sour sauce w/ vegetables canned	meal sauces	Non-basic	0.4	280	19.5	1	107.416	5	Dressing and sauces	Not Eligible
Broccoli sauce	meal sauces	Non-basic	9	600	1.9	1	151.435	5	Dressing and sauces	Not Eligible
Onion sauce w/ cream	meal sauces	Non-basic	5.2	760	8.1	0.7	158.373	5	Dressing and sauces	Not Eligible
Pepper sauce w/ cream	meal sauces	Non-basic	13.6	520	4.3	0.9	224.163	5	Dressing and sauces	Not Eligible
Red wine sauce 1.5% fat	meal sauces	Non-basic	0.8	560	1.3	0	64.8325	3	Dressing and sauces	Not Eligible
Sesame sauce w/ cream	Emulsified sauces	Non-basic	16	400	3	0.6	383.014	5	Dressing and sauces	Not Eligible
Peanut sauce	Emulsified sauces	Non-basic	8.3	520	6	3.5	281.1	5	Dressing and sauces	Not Eligible
Sour cream sauce w/ herbs	Emulsified sauces	Non-basic	6.9	280	3.1	0.3	124.88	5	Dressing and sauces	Not Eligible
Sauce mango curry w/ mayonnaise chilled product	Emulsified sauces	Non-basic	4.2	400	13.5	0.1	541.148	4	Dressing and sauces	Not Eligible
Mushroom sauce 8.5% fat	meal sauces	Non-basic	5.6	480	2.4	0	118.9	5	Dressing and sauces	Not Eligible
Gravy sauce w/ stock	meal sauces	Non-basic	0.7	800	3.8	0.2	91.866	4	Dressing and sauces	Not Eligible
Dill sauce	Emulsified sauces	Non-basic	3.6	480	3.7	0.4	111.244	3	Dressing and sauces	Not Eligible
Cream sauce classic 6% fat	Emulsified sauces	Non-basic	3.7	480	3.1	0	88.2775	3	Dressing and sauces	Not Eligible
Bearnaise sauce app. 40% fat	Emulsified sauces	Non-basic	5.1	480	3	0	342.584	4	Dressing and sauces	Not Eligible
Bechamel sauce w/ milk	Emulsified sauces	Non-basic	1.6	480	5.6	0.2	107.656	3	Dressing and sauces	Not Eligible
Bechamel sauce w/ skimmed milk	Emulsified sauces	Non-basic	0.8	480	5.6	0.2	97.6077	3	Dressing and sauces	Not Eligible
Mayonnaise w/ sunflower oil 80% fat	Emulsified sauces	Non-basic	7.5	440	1.5	0	656.459	5	Dressing and sauces	Not Eligible
Béchamel sauce w/ skimmed milk	Emulsified sauces	Non-basic	0.7	320	5.6	0.1	91.6268	3	Dressing and sauces	Not Eligible
Cheese sauce	Emulsified sauces	Non-basic	5.1	360	4.6	0.1	155.263	4	Dressing and sauces	Not Eligible
Bearnaise sauce 8% fat	Emulsified sauces	Non-basic	5.2	560	2.8	0	111.722	4	Dressing and sauces	Not Eligible
Cheese sauce 8% fat	Emulsified sauces	Non-basic	4.8	520	4.1	0	118.182	4	Dressing and sauces	Not Eligible
Kebab sauce white 30% fat	Emulsified sauces	Non-basic	5.7	360	2	0	300.478	4	Dressing and sauces	Not Eligible
Cheese sauce w/ turkey	Emulsified sauces	Non-basic	4.1	560	3.6	0.1	144.258	3	Dressing and sauces	Not Eligible
Tzatziki	Emulsified sauces	Non-basic	2.9	440	2.6	0	75.8373	3	Dressing and sauces	Not Eligible
Fermented milk 3% fat fortified e.g. filmjölk	Milk (-products)	Basic	1.8	39	3.8	0	57	3	Milk and PBA	Not Eligible
Fermented milk 3% fat e.g. långfil	Milk (-products)	Basic	2	41	3.8	0	60	3	Milk and PBA	Not Eligible
Fermented milk 0.5% fat e.g. lättfil	Milk (-products)	Basic	0.3	42	4	0	39	1	Milk and PBA	Eligible
Milkshake chocolate strawberry	Milk (-products)	Basic	1	45	10.6	0	84	4	Milk and PBA	Not Eligible
Milk 3% fat fortified	Milk (-products)	Basic	1.9	39	4.8	0	60	3	Milk and PBA	Not Eligible
Milk non emulsified 4.2% fat e.g. lantmjölk	Milk (-products)	Basic	2.7	39	4.7	0	70	4	Milk and PBA	Not Eligible
Fermented milk w/ acidophilus 3% fat e.g. A-fil	Milk (-products)	Basic	2	41	3.8	0	60	3	Milk and PBA	Not Eligible
Fermented milk semi-skimmed 1.5% fat	Milk (-products)	Basic	1	41	3.8	0	48	1	Milk and PBA	Not Eligible
Milk strawberry flavour 1.5% fat fortified	Milk (-products)	Basic	1.1	29	7.3	0	50	2	Milk and PBA	Not Eligible
Fermented milk 3% fat e.g. Kefir	Milk (-products)	Basic	2	41	3.8	0	60	3	Milk and PBA	Not Eligible
Semi-skimmed milk 1.5% fat fortified	Milk (-products)	Basic	1	40	4.9	0	47	1	Milk and PBA	Not Eligible
Skimmed milk 0.5% fat fortified	Milk (-products)	Basic	0.3	40	4.9	0	39	1	Milk and PBA	Eligible
Fermented milk w/ cream top layer e.g. filbunke	Milk (-products)	Basic	2.3	40	4.8	0	66	3	Milk and PBA	Not Eligible
Hot chocolate w/ milk 3% fat	Milk (-products)	Basic	2	51	10.1	0	85	4	Milk and PBA	Not Eligible
Hot chocolate w/ milk 1.5% fat	Milk (-products)	Basic	1	52	10.2	0	72	4	Milk and PBA	Not Eligible
Hot chocolate w/ milk 0.5% fat	Milk (-products)	Basic	0.4	52	10.2	0	65	4	Milk and PBA	Not Eligible
Carrot juice	Fruit and vegetable juices	Non-basic	0.1	39	4.7	1	34	3	Other	Not Eligible
Tomato juice RTD canned	Fruit and vegetable juices	Non-basic	0	360	3.2	1.4	18	3	Other	Not Eligible
Vegetable juice canned or pasteurised RTD	Fruit and vegetable juices	Non-basic	0	365	3.2	0.4	19	3	Other	Not Eligible
Orange juice freshly-squeezed	Fruit and vegetable juices	Non-basic	0	1	8.2	0.1	48	4	Other	Not Eligible
Orange juice RTD	Fruit and vegetable juices	Non-basic	0	2	8	0	39	4	Other	Not Eligible
Lemon juice freshly-squeezed	Fruit and vegetable juices	Non-basic	0	0	1.2	0	29	3	Other	Not Eligible
Lemon juice conc. canned	Fruit and vegetable juices	Non-basic	0	21	1.5	0.1	32	3	Other	Not Eligible
Small citrus fruit juice freshly-squeezed	Fruit and vegetable juices	Non-basic	0	1	5.5	0.1	44	3	Other	Not Eligible
Grapefruit juice freshly-squeezed	Fruit and vegetable juices	Non-basic	0	1	8.3	0.1	45	4	Other	Not Eligible
Lime juice freshly-squeezed	Fruit and vegetable juices	Non-basic	0	1	1.6	0.2	40	3	Other	Not Eligible
Grape juice RTD canned	Fruit and vegetable juices	Non-basic	0	3	14.1	0.5	63	5	Other	Not Eligible
Apple juice RTD	Fruit and vegetable juices	Non-basic	0	3	10.4	0	40	5	Other	Not Eligible
Pineapple juice canned RTD	Fruit and vegetable juices	Non-basic	0	1	11.8	0.5	55	5	Other	Not Eligible
Orange juice RTD pasteurised	Fruit and vegetable juices	Non-basic	0	2	8.4	0.1	43	4	Other	Not Eligible
Apricot nectar pasteurised RTD	Beverages	Non-basic	0	1	7.1	1.3	58	4	Other	Not Eligible
Oat drink chocolate 1.5% fat fortified	Non-dairy milk substitutes	Non-basic	0.2	64	7.2	1.1	71	5	Other	Not Eligible
Gruel wholegrain fortified	Non-dairy milk substitutes	Non-basic	0.8	100	5.5	0.9	70	3	Milk and PBA	Not Eligible
Oat drink 1.5% fat fortified	Non-dairy milk substitutes	Non-basic	0.2	44	3.4	0.8	48	3	Milk and PBA	Eligible
Coconut water	Fruit and vegetable juices	Non-basic	0	32	4	0	18	3	other	Not Eligible
Sesame drink water extract of seeds w/ husk	Beverages	Non-basic	1	12	0.5	0.6	68	3	other	Not Eligible
Sesame drink water extract of seeds w/o husk	Beverages	Non-basic	1	18	0.5	0.6	72	3	other	Not Eligible
Fruitdrink blueberry fortified	Fruit and vegetable juices	Non-basic	0	11	9.6	0.2	48	4	other	Not Eligible
Orange cordial RTD fortified	Fruit and vegetable juices	Non-basic	0	4	7.4	0	30	3	other	Not Eligible
Cordial reduced sugar RTD	Fruit and vegetable juices	Non-basic	0	2	6.6	0	36	3	other	Not Eligible
Soft drink carbonated	Beverages	Non-basic	0	2	10.5	0	43	5	other	Not Eligible
Cola	Beverages	Non-basic	0	2	10.5	0	43	5	other	Not Eligible
Soft drink carbonated w/ artificial sweeteners	Beverages	Non-basic	0	2	0	0	0	3	other	Not Eligible
Diet Coke w/ artificial sweeteners	Beverages	Non-basic	0	2	0	0	0	3	other	Not Eligible
Raspberry cordial RTD	Fruit and vegetable juices	Non-basic	0	4	9.6	0	37	4	other	Not Eligible
Blackcurrant cordial RTD fortified	Fruit and vegetable juices	Non-basic	0	6	8	0	32	4	other	Not Eligible
Lingonberry drink RTD fortified	Fruit and vegetable juices	Non-basic	0	5	7	0	28	3	other	Not Eligible
Apple drink RTD fortified	Fruit and vegetable juices	Non-basic	0	2	8	0	32	4	other	Not Eligible
Cordial artificial sweeteners RTD fortified	Fruit and vegetable juices	Non-basic	0	4	4.2	0	17	3	other	Not Eligible
Soda water	Plain water, tea and coffee	Basic	0	20	0	0	0	3	other	Not Eligible
Vichy water	Plain water, tea and coffee	Basic	0	110	0	0	0	3	other	Not Eligible
Mineral water	Plain water, tea and coffee	Basic	0	16	0	0	0	1	other	Not Eligible
Tap water	Plain water, tea and coffee	Basic	0	2	0	0	0	1	other	Not Eligible
Instant coffee RTD	Plain water, tea and coffee	Basic	0	3	0	0	2	1	other	Not Eligible
Coffee brewed	Plain water, tea and coffee	Basic	0	4	0	0	0	1	other	Not Eligible
Coffee espresso RTD	Plain water, tea and coffee	Basic	0.1	14	0	0	9	1	other	Not Eligible
Tea brewed	Plain water, tea and coffee	Basic	0	3	0	0	0	1	other	Not Eligible
Herbal tea RTD	Plain water, tea and coffee	Basic	0	1	0	0	1	1	other	Not Eligible
Rosehip tea RTD w/ blackcurrant	Plain water, tea and coffee	Basic	0	0	0	0	3	1	other	Not Eligible
Fermented milk plain 4.2% fat e.g. filmjölk	Milk (-products)	Basic	2.7	38	3.4	0	68	4	Milk and PBA	Not Eligible
Fruitdrink rosehip blueberry fortified	Fruit and vegetable juices	Non-basic	0	11	9.6	0.2	48	4	other	Not Eligible
Energy drink fortified	Beverages	Non-basic	0	2	9.6	0	39	5	other	Not Eligible
Soy drink fortified	Non-dairy milk substitutes	Non-basic	0.2	37	2.4	0	37	3	other	Eligible
Swedish soft drink e.g. julmust Påskmust	Beverages	Non-basic	0	2	8.3	0	34	5	other	Not Eligible
Slush RTD	Beverages	Non-basic	0	4	10.2	0	41	5	other	Not Eligible
Almond drink fortified	Non-dairy milk substitutes	Non-basic	0	49	3.1	0.2	26	3	Milk and PBA	Eligible
Cranberry drink RTD	Fruit and vegetable juices	Non-basic	0	2	8.3	0	39	4	Other	Not Eligible
Super-skimmed milk <0.1% fat fortified	Milk (-products)	Basic	0	41	4.9	0	35	1	Milk and PBA	Eligible
Swedish soft drink w/ artificial sweeteners e.g. julmust light	Beverages	Non-basic	0	2	0	0	0	3	Other	Not Eligible
Yoghurt drinkable flavoured 1% fat	Milk (-products)	Basic	0.5	35	9.3	0	59	3	Milk and PBA	Not Eligible
Fermented milk summer organic 3% fat	Milk (-products)	Basic	1.8	39	3.8	0	57	3	Milk and PBA	Not Eligible
Drinking quark diff. flavours	Milk (-products)	Basic	0	33	2.9	0	42	1	Milk and PBA	Not Eligible
Yoghurt drinkable flavoured app. 1% fat app. 8% sugar	Milk (-products)	Basic	0.5	35	7.7	0	59	2	Milk and PBA	Not Eligible
Yoghurt drinkable flavoured app. 1% fat app. 11% sugar	Milk (-products)	Basic	0.5	35	10.8	0	59	4	Milk and PBA	Not Eligible
Oat drink 0.5% fat organic fortified	Non-dairy milk substitutes	Non-basic	0.1	51	3.4	0.8	39	3	Milk and PBA	Eligible
Oat drink chocolate 2.5% fat fortified	Non-dairy milk substitutes	Non-basic	0.3	48	6.2	1.2	71	4	Milk and PBA	Not Eligible
Oat drink 3% fat fortified	Non-dairy milk substitutes	Non-basic	0.3	42	2.9	0.8	60	3	Milk and PBA	Not Eligible
Soy drink w/o sugar fortified	Non-dairy milk substitutes	Non-basic	0.2	33	0.3	0.6	33	3	Milk and PBA	Eligible
Almond drink w/o sugar fortified	Non-dairy milk substitutes	Non-basic	0.1	48	0.1	0.3	15	3	Milk and PBA	Eligible
Yoghurt drink e.g. Ayran	Milk (-products)	Basic	0.9	115	1.5	0	28	1	Milk and PBA	Not Eligible

## Sheet: Table S3
Table S3 - Nutri-Score Assessment of Food Products
Product	Nutri-Score Category	Red meat?	Total Metabolisable Energy (KJ)	Total sugar (g per 100g)	Saturated fat (g per 100g)	Energy from Saturated Fatty Acids (KJ/100g)	Saturated/Total lipids (g/100g)	Salt (g/100g)	Total Protein (g/100g)	Total Dietary Fiber (g/100g)	Fruit, vegetable, legume (%)	Nutri-Score
Apple cake w/ breadcrumbs	Main	No	916	19.7	5.1	188.7	47.0046	0.3	1.3	3	71	D
Blueberry jam	Main	No	620	32	0	0	0	0.1	0.2	1.5	50	C
Raspberry jam	Main	No	769	42	0	0	0	0	0.4	1.7	45	D
Blackberry jam	Main	No	727	42	0	0	0	0.1	0.2	2.4	45	D
Sponge layer cake w/ whipped cream strawberries banana homemade e.g. gräddtårta	Main	No	874	13.6	7.2	266.4	61.7496	0.2	3	2.2	43	D
Strawberry jam	Main	No	715	38.4	0	0	0	0	0.2	1.1	40	D
Sponge cake w/ prunes	Main	No	718	20.1	1.1	40.7	21.2355	0.1	5.4	2.9	36	C
Sponge layer cake w/ berries whipped cream vanilla custard jam jelly e.g. bärtårta	Main	No	1023	22.6	6.2	229.4	56.1086	0.2	3.2	3.3	26	D
Sponge layer cake w/ whipped cream fruit berries e.g. gräddtårta	Main	No	1229	12.2	11.3	418.1	59.4737	0.3	3	0.5	24	D
Sponge layer cake w/ raspberry jam vanilla custard almond paste fruit jelly e.g. frukttårta	Main	No	1043	31.8	2.1	77.7	28.1501	0.2	5.1	5.7	21	D
Fruit cake	Main	No	1621	27.2	9.3	344.1	43.9093	0.4	5	2.8	18	E
Sponge cake w/ frosting orange e.g. ambrosiakaka	Main	No	1580	37.8	7.9	292.3	48.7353	0.4	3.5	0.9	11	E
Crackers salted gluten free	Main	No	1866	7.2	6.1	225.7	46.9231	1.7	2.6	1.9	7	E
Japanese style rice crackers w/ nuts	Main	No	1688	6.8	1.1	40.7	19.5035	0.9	9.4	4.4	3	C
Cookies different varieties	Main	No	2058	31.5	9	333	42.0168	0.6	4.7	2.1	3	E
Biscuit w/ jam filling	Main	No	1985	36.5	9.4	347.8	49.6304	0.6	4	1.4	2	E
Swiss roll w/ jam	Main	No	1588	40.2	7.8	288.6	52.4546	0.6	3	1.4	2	E
Pastries w/ vanilla custard butter cream marzipan e.g. potatisbakelse	Main	No	1693	46.1	6.5	240.5	38.6445	0.3	4.8	2.9	2	E
Potato crisps 25% fat	Main	No	2070	0.6	8.5	314.5	34.965	1	4.1	3.8	1	D
Cookies w/o sugar	Main	No	2284	1.6	11.8	436.6	35.7576	0.6	7	2	1	D
Puffed rice cracker wholegrain flavoured 18% fat	Main	No	1929	3.3	2.1	77.7	11.615	1.6	7	2.9	0	D
Corn crisps	Main	No	1927	1.3	1.5	55.5	8.37989	0.7	7.1	7.9	0	B
Popcorn microwave popped app. 15% fat	Main	No	1731	1.4	4.3	159.1	29.6552	0.4	10.1	11	0	B
Potato crisps w/ sea salt	Main	No	2189	0.5	2.6	96.2	8.25397	1.1	5.2	5.5	0	C
Potato crisps flavoured 34% fat	Main	No	2202	2.1	13.9	514.3	43.1409	1.4	5.4	5.7	0	E
Oat biscuit wholegrain e.g. HobNobs	Main	No	1966	23.9	8.4	310.8	40.7569	1.3	8.8	6	0	E
Biscuit shortcrust pastry	Main	No	2007	22.2	4.6	170.2	25.0408	1	5.4	1.8	0	E
Gingerbread	Main	No	1896	33.1	5.8	214.6	37.6623	1.6	4.9	2.2	0	E
Gingerbread w/o sugar	Main	No	2110	3	9.9	366.3	41.25	1.7	8	1.5	0	E
Biscuit 23% wholegrain e.g. digestive	Main	No	1991	16.7	7.9	292.3	39.9595	1.6	6.4	3.4	0	E
Cereal bar wholegrain w/ red fruit fortified	Main	No	1646	34.5	3.9	144.3	89.2449	1.3	8.4	2.1	0	E
Bisquits wholegrain gluten free e.g. digestive	Main	No	1934	19.6	6.8	251.6	42.1575	1.2	1.9	3.2	0	E
Croissant	Main	No	1520	6.2	10.8	399.6	49.8615	1.2	5.1	1.5	0	E
Pancake thin w/ skimmed milk	Main	No	650	4	1.1	40.7	17.5159	0.6	6.6	1.1	0	C
Pasta macaroni in white roux sauce	Main	No	519	4.2	1.6	59.2	58.6081	0.9	5.3	1.1	0	C
Chickpea snacks dried w/ salt	Main	No	1575	2.6	0.7	25.9	10.687	0.3	23.3	15.5	0	A
Peanut doodles or rings	Main	No	2230	9.6	8.3	307.1	23.7143	0.4	5.6	11	0	D
Cheese puffs	Main	No	2200	2.5	9.5	351.5	31.6667	2.1	9.8	1.3	0	E
Mini pretzel rods e.g. salta pinnar	Main	No	1605	7.1	1.4	51.8	22.2222	4.5	10.5	4.3	0	E
Rye rusks	Main	No	1587	2.1	3.1	114.7	28.7037	1.2	9	19	0	C
Wheat rusks unsweetened	Main	No	1991	3.1	6.7	247.9	36.8132	0.9	9.9	3	0	D
Sweet wheat bread	Main	No	1490	16.5	5	185	45.8716	0.6	8.2	2.8	0	D
Sweet wheat bread plain	Main	No	1377	14.6	4.8	177.6	50.5263	0.6	8.7	2.8	0	D
Biscuit wafer w/ cream filling flavoured	Main	No	2249	32.7	28.1	1039.7	93.8857	0.3	4	1.7	0	E
Marie biscuits	Main	No	1879	20	5	185	39.093	1.1	6.6	3.1	0	D
Biscuit w/ Nougat filling	Main	No	2029	28.4	9.4	347.8	45.4326	0.6	6.1	2.6	0	E
Meringue w/ chocolate	Main	No	1629	92.8	0.6	22.2	81.0811	0.4	3.2	0	0	E
Cookie w/ shortcrust and meringue	Main	No	2154	17.6	13.9	514.3	45.6037	0.7	6.7	1.8	0	E
American chocolate chip cookie	Main	No	2032	43.9	10.1	373.7	44.1241	0.8	5.2	2.5	0	E
Biscuit w/o sugar	Main	No	1856	1.6	3.8	140.6	31.6667	1.2	6	2	0	D
Almond macaroon	Main	No	1760	45.7	1.6	59.2	7.68492	0.1	10.1	3.2	0	D
Pastry w/ almond dough almond flakes chocolate e.g. toscabit	Main	No	2038	31.6	13.5	499.5	42.9526	0.4	6.6	4.8	0	E
Sponge layer cake w/ whipped cream vanilla custard raspberry jam marzipan e.g. prinsesstårta	Main	No	1235	26.3	6.8	251.6	49.2041	0.3	4.3	2.1	0	D
Chocolate cake Sachertorte	Main	No	1852	30.9	15.7	580.9	61.9574	0.6	5.6	3	0	E
Puff pastry w/ whipped cream vanilla custard raspberry jam frosting e.g. Napoleonbakelse	Main	No	1459	15.2	11.1	410.7	53.8312	0.4	3.2	1.2	0	E
Pastry w/ soft almond macaroon buttercream chocolate e.g. chokladbiskvi	Main	No	2065	47.8	14.7	543.9	51.3806	0.3	5.6	5.7	0	E
Pastry w/ shortcrust almond dough frosting e.g. mazarin	Main	No	1826	34.7	7.7	284.9	37.4696	0.4	6.7	2.1	0	E
Chocolate Swiss roll w/ butter cream e.g. drömtårta	Main	No	1632	36.4	7.2	266.4	43.6628	0.7	6.1	1.8	0	E
Punsch-roll Swedish pastry	Main	No	1897	50.7	7.3	270.1	36.2283	0.2	5	3.3	0	E
Chocolate ball oatmeal e.g. chokladboll	Main	No	2109	29.1	14.9	551.3	47.8177	0.3	4.4	4.7	0	E
Chocolate Swiss roll w/ butter cream homemade e.g. drömtårta	Main	No	1486	33.1	8.2	303.4	46.6439	0.4	5.3	1.6	0	E
Sweet wheat bun filled w/ whipped cream almond paste e.g. semla	Main	No	1394	19.2	8.6	318.2	52.6638	0.3	5.4	2.9	0	D
Sponge cake w/ chocolate frosting grated coconut e.g. chokladruta	Main	No	1759	36.9	11.6	429.2	50.0216	0.4	4.2	2.5	0	E
Pastry w/ arrak oatmeal crushed bisquits e.g. arraksboll	Main	No	1860	40.3	10.5	388.5	48.0989	0.5	3.2	1.6	0	E
Cream puffs w/o filling	Main	No	843	0.5	5.1	188.7	43.6644	0.3	5.9	0.9	0	C
Sweet wheat bun filled w/ whipped cream almond paste homemade e.g. semla	Main	No	1239	10.7	6	222	46.62	0.4	6.1	1.7	0	D
Spongecake w/ almond caramel e.g. toscakaka	Main	No	1691	29.7	6.5	240.5	29.8028	0.4	6.7	3.1	0	E
Chocolate sponge cake	Main	No	1420	23.9	8.6	318.2	49.9419	0.5	5.3	2.4	0	E
American muffin	Main	No	1804	25.9	2.2	81.4	9.07216	0.7	5.8	1.6	0	D
Sponge cake gingerbread	Main	No	1565	34.5	1.2	44.4	8.51064	0.9	3.9	3.2	0	D
Sponge cake for layer cake	Main	No	1258	36.4	1.1	40.7	26.253	0.3	5.9	0.4	0	D
Sponge cake w/o milk	Main	No	1664	28.6	10	370	48.5909	0.5	4.3	1	0	E
Sponge cake gingerbread w/ fermented milk	Main	No	1403	26.3	7.3	270.1	49.4245	0.4	4.7	0.9	0	E
Sponge cake w/ nuts	Main	No	1847	30.3	2.9	107.3	9.48953	0.3	9.5	6.8	0	D
Sponge cake low fat	Main	No	1222	28.9	3.7	136.9	44.4712	0.3	4.3	1	0	D
Sponge cake w/ milk	Main	No	1334	31.5	4.1	151.7	44.9561	0.4	5.2	1.1	0	D
Ice cream vanilla flavour w/ chocolate wafer	Main	No	1111	22.1	7.5	277.5	72.1154	0.4	4.7	1.4	0	D
Ice cream 15% fat	Main	No	930	15.1	9.2	340.4	63.6678	0.2	3.7	0	0	D
Ice cream dairy 12% fat	Main	No	836	15.1	4.7	173.9	39.1667	0.4	3.8	0	0	D
Ice cream app. 5% fat	Main	No	698	17	2	74	42.5532	0.2	4.3	0	0	C
Ice cream stick app. 25% fat	Main	No	1458	20.3	12	444	47.3747	0.1	4.6	0	0	E
Ice cream stick w/ cocoa couverture 20% fat	Main	No	1283	16.9	9.9	366.3	49.2537	0.1	3.8	0	0	D
Ice cream stick w/ fruit ice couverture 6% fat	Main	No	630	18.7	2	74	33.3333	0.1	1.7	0	0	C
Ice cream cone app. 10% fat	Main	No	1021	15.7	7	259	68.1597	0.1	3.6	0.3	0	D
Soft ice cream cup	Main	No	646	17.2	5.7	210.9	81.7791	0.2	3.1	0	0	D
Chocolate praline	Main	No	2261	53	15.2	562.4	45.3731	0.1	6.6	0.4	0	E
Coconut flavoured filling w/ milk chocolate couverture	Main	No	2000	46.2	19.5	721.5	75.8755	0.2	3.6	4.2	0	E
Italian meringue w/ biscuit base milk chocolate couverture shredded couconut e.g. kokostopp	Main	No	1722	30.9	11.8	436.6	59	0.4	5	0.4	0	E
Italian meringue w/ biscuit base milk chocolate couverture e.g. Mums-mums	Main	No	1656	34.9	8.6	318.2	57.3333	0.4	5	0.4	0	E
Chocolate ball homemade	Main	No	1899	36.1	13.2	488.4	54.9313	0.3	4	4	0	E
Cereal bar w/ chocolate fortified	Main	No	1668	34.3	3.6	133.2	55.7276	1.1	8.1	5.8	0	E
Cake frosting w/ almond butter sugar e.g. toscaglasyr	Main	No	2217	27	10	370	24.6609	0.4	8.9	6	0	E
Gingerbread gluten free	Main	No	1924	28.9	8.9	329.3	54.803	1.2	1.5	1.6	0	E
Chocolate biscuit w/ vanilla filling e.g. Oreo cookie	Main	No	1947	36.6	5.6	207.2	28.24	0.9	4.6	3.1	0	E
Sweet wheat bread e.g. cinnamon bun	Main	No	1442	18.5	3.8	140.6	33.7478	0.5	6.7	4.1	0	D
Croissant bake off	Main	No	1420	5.6	10.4	384.8	56.5217	1	7.4	3.4	0	D
Potato diced frozen product	Main	No	338	0.8	0	0	0	0.1	1.7	1.4	0	B
Carrot	Main	No	152	6.2	0	0	0	0.1	0.7	2.4	100	A
Parsnip	Main	No	295	6	0.1	3.7	16.6667	0	1.7	3.8	100	A
Beetroot	Main	No	212	9.4	0	0	0	0	1.2	2.6	100	A
Carrot canned w/ brine	Main	No	95	3.4	0	0	0	0.6	0.6	1.4	100	A
Carrot canned w/o brine	Main	No	98	3.8	0	0	0	0.6	0.6	1.5	100	A
Avocado	Main	No	825	0.5	3.4	125.8	17.3469	0	1.9	4.8	100	A
Celery	Main	No	56	1.2	0	0	0	0.2	0.7	1.8	100	A
Cauliflower	Main	No	102	2.7	0	0	0	0	1.9	2.3	100	A
Broccoli	Main	No	167	1.9	0.2	7.4	33.3333	0	4.3	4	100	A
Broccoli frozen product	Main	No	100	1.6	0	0	0	0	2.4	2.3	100	A
Brussels sprouts frozen product	Main	No	173	2.3	0.1	3.7	25	0	3.8	4.5	100	A
Green beans	Main	No	113	2.2	0.1	3.7	25	0	2.1	3.4	100	A
Green beans frozen product	Main	No	146	1.6	0.1	3.7	50	0	2.2	2.9	100	A
Fennel	Main	No	119	2.6	0.1	3.7	25	0	2.8	3.3	100	A
Kale	Main	No	167	2.1	0	0	0	0	3.4	3.7	100	A
Kale frozen product	Main	No	124	1.1	0.1	3.7	20	0	2.7	2.6	100	A
Cucumber	Main	No	55	1.7	0	0	0	0	0.8	0	100	A
Iceberg lettuce	Main	No	61	2.2	0	0	0	0	0.8	0	100	A
Kohlrabi	Main	No	122	2.9	0	0	0	0	1.7	1.8	100	A
Onion yellow	Main	No	163	4.5	0	0	0	0	1.2	1.9	100	A
Corn cobs	Main	No	524	3.3	0.2	7.4	12.4224	0	3.9	2.9	100	A
Corn cobs frozen product	Main	No	466	1.7	0.1	3.7	12.5	0	3.3	1.8	100	A
Bell pepper green	Main	No	78	3	0	0	0	0	0.5	2	100	A
Bell pepper red	Main	No	94	4.9	0	0	0	0	0.5	0.9	100	A
Leek	Main	No	123	4	0	0	0	0	1.6	2.7	100	A
Red cabbage	Main	No	131	5	0.1	3.7	33.3333	0	1.1	2.6	100	A
Mangetout peas	Main	No	155	3.5	0	0	0	0	3.4	2.2	100	A
Spinach frozen product	Main	No	84	0.6	0.1	3.7	17.5439	0	2.2	2	100	A
Squash	Main	No	61	3	0	0	0	0	0	1.8	100	A
Tomato	Main	No	73	2.8	0	0	0	0	0.8	1.3	100	A
Aubergine	Main	No	79	2.6	0	0	0	0	1.1	2.4	100	A
Green peas frozen product	Main	No	290	5	0.1	3.7	25	0.1	5.2	4.4	100	A
Asparagus green or white	Main	No	113	1.2	0	0	0	0	3.1	1.5	100	A
Basil fresh	Main	No	104	0.3	0	0	0	0	2.5	3.9	100	A
Bell pepper yellow	Main	No	98	5	0	0	0	0	0.5	1.4	100	A
Onion yellow frozen product	Main	No	119	4.8	0	0	0	0	1.5	3	100	A
Vegetable mix w/ peas carrot frozen product	Main	No	252	1.9	0.1	3.7	20	0.1	3.7	2.2	100	A
Vegetable mix w/ peas corn bell pepper frozen product	Main	No	278	1.9	0.1	3.7	20	0	4.2	5	100	A
Bamboo shoots canned w/o brine	Main	No	101	1.2	0	0	0	0	2.7	2.3	100	A
Asparagus white canned w/o brine	Main	No	65	1.1	0	0	0	0.7	0.9	1.9	100	A
Broad beans dried	Main	No	1331	3.5	0.2	7.4	11.7647	0	25	16.4	100	A
White beans dried	Main	No	1336	4.6	0.2	7.4	12.5	0	22	15.8	100	A
Chick peas dried	Main	No	1473	4.6	0.5	18.5	10.4167	0.1	20.5	10	100	A
Green or yellow peas dried	Main	No	1324	2.1	0.2	7.4	20	0	21.5	10.7	100	A
Sweet potatoe raw	Main	No	344	4.2	0.1	3.7	33.3333	0.1	1.3	2.7	100	A
Chickpeas canned w/o brine	Main	No	536	0.4	0.3	11.1	12	0.5	7.5	6.2	100	A
Kidney beans red beans canned w/o brine	Main	No	460	1	0.1	3.7	14.2857	0.6	8.8	7.2	100	A
Black turtle beans canned w/o brine	Main	No	464	0.3	0.2	7.4	20	0.6	8.1	6.8	100	A
Red lentils canned w/o brine	Main	No	371	0.2	0.1	3.7	20	0.6	6.9	4.1	100	A
Green lentils canned w/o brine	Main	No	386	0.2	0.1	3.7	16.6667	0.8	6.2	4.4	100	A
Potatoe raw	Main	No	329	0.8	0	0	0	0	1.7	2.1	100	A
Tomato red cherry tomato	Main	No	105	4.1	0	0	0	0	0.8	1.5	100	A
Spinach raw	Main	No	101	0.3	0.1	3.7	25.641	0.2	3.3	2.1	100	A
Potato canned w/o brine	Main	No	253	0.3	0	0	0	0.6	1.3	2.5	0	B
Jerusalem artichoke	Main	No	280	3.2	0	0	0	0	1.9	1.9	100	A
Swede	Main	No	153	6.8	0	0	0	0	1.4	3	100	A
Horseradish	Main	No	291	7.3	0	0	0	0	3.1	8.2	100	A
Celeriac	Main	No	135	2.4	0.1	3.7	20	0.1	1	3.1	100	A
Radish	Main	No	47	1.4	0.1	3.7	25	0	0.7	1.1	100	A
White radish	Main	No	76	2.2	0	0	0	0	1	1.6	100	A
Root parsley	Main	No	256	3.7	0.1	3.7	16.6667	0	2.3	1.6	100	A
Turnip	Main	No	147	3.9	0	0	0	0	1.1	1.9	100	A
Beetroot pickled w/o brine	Main	No	243	12.4	0	0	0	0.4	1.3	1.7	100	A
Cauliflower frozen product	Main	No	99	2.1	0.1	3.7	33.3333	0	2	1.9	100	A
Brussels sprouts	Main	No	182	2.6	0	0	0	0	3.4	4.2	100	A
Mung bean sprouts	Main	No	144	0.8	0.1	3.7	25	0	3	3	100	A
Soy bean sprouts	Main	No	610	0.4	0.8	29.6	11.9403	0	13.1	2.6	100	A
Curly endive	Main	No	62	0.9	0	0	0	0.1	1.2	2.2	100	A
Endive	Main	No	57	0.9	0	0	0	0	1	2.2	100	A
Globe artichoke	Main	No	217	2.6	0	0	0	0.2	2.7	5	100	A
Corn kernels frozen product	Main	No	414	3.6	0.6	22.2	40	0	3	5.2	100	A
Swiss chard	Main	No	89	0.3	0	0	0	0.5	1.8	0.8	100	A
Leaf parsley	Main	No	146	0.8	0	0	0	0.1	2.2	2.9	100	A
Pumpkin	Main	No	109	2.7	0	0	0	0	1	1.7	100	A
Savoy cabbage	Main	No	119	3.2	0	0	0	0.1	2	2.5	100	A
Napa cabbage	Main	No	86	2.5	0	0	0	0	1.3	1.6	100	A
Garden cress	Main	No	156	0.2	0	0	0	0	2.6	1.6	100	A
Watercress	Main	No	64	0	0.1	3.7	33.3333	0.1	1.9	1.5	100	A
Wax beans	Main	No	136	1.4	0	0	0	0	1.8	2.7	100	A
Wax beans frozen product	Main	No	120	1.4	0	0	0	0	1.8	2.7	100	A
White cabbage	Main	No	123	5.7	0	0	0	0	1.1	2.6	100	A
Garlic	Main	No	668	3.9	0.1	3.7	20	0	6.4	1.5	100	A
Alfalfa sprouts	Main	No	133	0.8	0.1	3.7	14.2857	0	4	3	100	A
Dill fresh	Main	No	241	0.8	0.1	3.7	12.5	0.1	3.7	2.8	100	A
Chives	Main	No	116	1.7	0.1	3.7	16.6667	0	2.8	2.1	100	A
Chili pepper	Main	No	198	4.5	0	0	0	0	2	0	100	A
Bell pepper green red frozen product	Main	No	107	3	0.1	3.7	25	0.2	1	3	100	A
Button mushroom sliced frozen product	Main	No	78	0.2	0.1	3.7	25	0	2	2	100	A
Lentil sprouts	Main	No	524	0.8	0.1	3.7	16.6667	0	9	3	100	A
Vegetable mix w/ peas beans corn carrot frozen product e.g. amerikansk	Main	No	283	1.9	0.1	3.7	20	0.1	3.3	2.5	100	A
Vegetable mix w/ peas beans carrot cauliflower frozen product e.g. sommargrönsaker	Main	No	160	1.9	0.1	3.7	20	0.1	2.4	3	100	A
Bell pepper green yellow red	Main	No	92	4.6	0	0	0	0	0.5	1.3	100	A
Green beans canned w/o brine	Main	No	89	1.3	0	0	0	0.6	1.2	1.7	100	A
Button mushroom canned w/ brine	Main	No	63	0.2	0	0	0	1	1.9	1.5	100	A
Vegetable mix pickled or pickles sweetened w/o brine	Main	No	486	26.5	0	0	0	0	1.5	1.7	100	C
Button mushroom canned w/o brine	Main	No	77	0.2	0	0	0	0.6	2.4	2.5	100	A
Brown beans dried	Main	No	1327	4.6	0.2	7.4	13.3333	0.1	22	16.4	100	A
Red beans dried	Main	No	1358	4.6	0.2	7.4	13.3333	0	22	14	100	A
Mung beans dried	Main	No	1341	1.2	0.4	14.8	30.7692	0	24	16	100	A
Soy beans dried	Main	No	1666	6.1	2.4	88.8	13.5593	0	34	15.3	100	A
Vegetable mix w/ carrot parsnip leek celeriac frozen product	Main	No	149	1.9	0.1	3.7	20	0.1	1.2	2.5	99	A
Corn kernels canned w/o brine	Main	No	334	5.8	0.3	11.1	20	0.4	2.1	2.9	99	A
Sauerkraut fermented cabbage canned w/ brine	Main	No	70	0.1	0	0	0	0.8	0.9	1.7	98	A
Olives black w/ oil drained	Main	No	594	0	1.6	59.2	11.3475	2	0.8	3.5	95	C
Olives green w/ bell pepper filling drained	Main	No	535	0	2	74	15.2672	3.4	0.6	2.6	93	D
Red cabbage canned	Main	No	300	15	0	0	0	0	1.5	1.5	88	A
Button mushroom	Main	No	114	0.1	0	0	0	0	2.4	2.4	100	A
Potato chips wedges frozen product	Main	No	659	0.4	0.4	14.8	7.13012	0.1	2.4	3.9	0	A
Potato chips wedges deep-fried frozen product	Main	No	1018	0	1.5	55.5	11.1773	0.1	2.8	4.5	0	B
Potato chips deep-fried app. 11% fat frozen product	Main	No	1017	0.5	3.4	125.8	29.8246	0	3	3	0	C
Musk melon	Main	No	155	5	0.1	3.7	33.3333	0	0.9	1	100	A
Orange	Main	No	208	8.2	0	0	0	0	0.8	1.2	100	A
Blackberries	Main	No	181	5.6	0	0	0	0	1.1	3.4	100	A
Bilberries (European blueberries)	Main	No	221	6.4	0	0	0	0	0.7	3.1	100	A
Cherimoya	Main	No	351	11.7	0	0	0	0	1.2	2.2	100	A
Small citrus fruit clementine mandarin satsuma	Main	No	226	9.6	0	0	0	0	0.8	1.5	100	A
Elderberries	Main	No	279	6.5	0	0	0	0	0.7	6.8	100	A
Prickly pear	Main	No	164	7.1	0	0	0	0	0.7	2.5	100	A
Gooseberries	Main	No	160	5.4	0.1	3.7	16.6667	0	0.8	3.4	100	A
Physalis	Main	No	239	11.7	0.2	7.4	31.746	0	1.8	4.2	100	A
Kumquat	Main	No	290	9.3	0.1	3.7	14.2857	0	0.5	4.6	100	A
Quince	Main	No	265	7.3	0	0	0	0	0.4	4	100	A
Sour cherries	Main	No	256	15.4	0	0	0	0	0.9	1.4	100	A
Lingonberries cowberries	Main	No	237	8.7	0	0	0	0	0.7	2.5	100	A
Plantain cooking banana	Main	No	567	1.4	0.2	7.4	50	0	1.3	1.7	100	A
Nectarine	Main	No	223	9.8	0	0	0	0	0.9	1.3	100	A
Passion fruit	Main	No	366	6.2	0.1	3.7	14.2857	0.1	2.2	10.4	100	A
Sharon	Main	No	270	18.6	0	0	0	0	0.4	1.6	100	A
Red currant	Main	No	203	7.5	0	0	0	0	1.2	3.4	100	A
Black currant	Main	No	322	8.3	0.2	7.4	15.625	0	1.4	7.1	100	A
Apple w/o peel	Main	No	242	10.5	0	0	0	0	0	0.9	100	A
Raspberries blueberries frozen product	Main	No	182	5.2	0	0	0	0	1	3.4	100	A
Banana dried	Main	No	1566	58.9	0.7	25.9	38.8889	0	3.9	7.5	100	C
Pear dried	Main	No	1180	42.3	0.1	3.7	16.6667	0	1.9	6	100	C
Fruit dried	Main	No	1112	42.1	0	0	0	0.1	3.3	9	100	C
Papaya dried	Main	No	1099	52.2	0.2	7.4	33.3333	0	3.4	5	100	D
Grapes green	Main	No	279	15.2	0.1	3.7	50	0	0.7	1.2	100	A
Grapes red	Main	No	302	17	0	0	0	0	0.6	1.3	100	A
Grapefruit	Main	No	182	6.9	0.1	3.7	20	0	0.9	0.9	100	A
Raspberries	Main	No	142	4.1	0	0	0	0	1.2	3.7	100	A
Strawberries	Main	No	172	7.9	0	0	0	0	0.5	1.9	100	A
Honeydew melon	Main	No	137	6.8	0	0	0	0	0.5	0.7	100	A
Watermelon	Main	No	142	8.7	0	0	0	0	0.6	0.6	100	A
Pineapple	Main	No	217	11.4	0	0	0	0	0.5	1.2	100	A
Apricot	Main	No	214	8.3	0	0	0	0	1.4	2.1	100	A
Banana	Main	No	396	18.1	0	0	0	0	1.1	1.4	100	B
Blueberries frozen product	Main	No	181	6.4	0	0	0	0	0.5	3.1	100	A
Lemon	Main	No	210	2.6	0	0	0	0	0.9	4.9	100	A
Figs	Main	No	244	11.5	0.1	3.7	33.3333	0	0.8	2.5	100	A
Kiwi fruit green	Main	No	232	8.3	0	0	0	0	0.8	2.7	100	A
Sweet cherries	Main	No	287	14.6	0	0	0	0	1.1	1.9	100	A
Lime	Main	No	198	0.6	0	0	0	0	0.7	0.5	100	A
Mango	Main	No	235	10.4	0.1	3.7	16.6667	0	0.7	1.1	100	A
Papaya	Main	No	201	9.5	0.2	7.4	33.3333	0	0.8	1.8	100	A
Paradise apple	Main	No	338	5.8	0	0	0	0	0.4	2	100	A
Peach nectarine	Main	No	179	7.8	0	0	0	0	0.7	2.1	100	A
Plum	Main	No	198	7.2	0	0	0	0	0.5	1.8	100	A
Pear	Main	No	226	11.3	0	0	0	0	0.3	2.7	100	A
Cranberries	Main	No	192	3.4	0	0	0	0	0.4	3.3	100	A
Grapes	Main	No	291	16.1	0	0	0	0	0.6	1.2	100	A
Apple w/ skin	Main	No	200	9.9	0	0	0	0	0	2.3	100	A
Raspberries frozen product	Main	No	157	3.4	0	0	0	0	1	3.7	100	A
Blackberries frozen product	Main	No	243	7.9	0	0	0	0	1	7.2	100	A
Strawberries frozen product	Main	No	140	4.7	0	0	0	0	0.5	1.4	100	A
Apricot dried	Main	No	795	39.4	0.1	3.7	20	0	2.2	5.3	100	C
Blueberries dried	Main	No	1382	45.9	0	0	0	0	4.6	10	100	C
Dates dried	Main	No	1345	58	0	0	0	0	2.4	7.5	100	C
Peach dried	Main	No	1056	50.8	0.1	3.7	12.5	0	3.6	8.2	100	C
Apple dried	Main	No	1075	57.2	0	0	0	0.2	0.9	9.5	100	C
Apricot canned w/ juice	Main	No	217	8.3	0	0	0	0	0.6	1.6	100	A
Pomegranate	Main	No	233	10	0.1	3.7	16.6667	0	0.7	10	100	A
Guava	Main	No	136	4.9	0	0	0	0	0.6	5.1	100	A
Cloudberries	Main	No	225	7.7	0.1	3.7	11.1111	0	1.3	6.3	100	A
Strawberries w/ sugar frozen product	Main	No	358	15.4	0	0	0	0	0.5	1.4	100	A
Raisins	Main	No	1194	61.5	0	0	0	0	1.9	6.1	99	C
Pineapple canned w/ juice	Main	No	260	14.7	0	0	0	0	0.4	1	96	A
Fruit salad	Main	No	235	10.4	0	0	0	0	0.6	1.9	95	A
Raspberries w/ sugar frozen product	Main	No	345	14.3	0	0	0	0	0.7	3.3	95	A
Blackberries w/ sugar frozen product	Main	No	288	12	0	0	0	0	1	6	95	A
Mandarin canned w/ reduced sugar syrup	Main	No	272	14.5	0	0	0	0	0.4	1.7	94	A
Fruit cocktail canned w/ sugar syrup	Main	No	340	19.2	0	0	0	0	0.4	1.5	93	B
Pear canned w/ sugar syrup	Main	No	322	15.9	0	0	0	0	0.2	1.9	93	A
Cherries sour canned w/ sugar syrup	Main	No	393	20.2	0	0	0	0	0.7	1.5	92	B
Mango canned w/ sugar syrup	Main	No	413	20.2	0	0	0	0	0.3	1	92	B
Apricot canned w/ sugar syrup	Main	No	494	18.5	0	0	0	0	0.5	1.3	90	B
Plum canned w/ sugar syrup	Main	No	393	19.1	0	0	0	0	0.4	1.5	90	B
Blueberries sweetened frozen product	Main	No	346	16.4	0	0	0	0	0.4	3.1	90	A
Strawberries sliced sweetened frozen product	Main	No	428	15.4	0	0	0	0	0.5	1.4	90	A
Peach canned w/ sugar syrup	Main	No	348	16.6	0	0	0	0	0.4	0.8	87	A
Orange salad	Main	No	455	11.8	0.6	22.2	12.7119	0.2	1.5	1.4	84	A
Pineapple canned w/ sugar syrup	Main	No	362	20	0	0	0	0	0.4	1	60	C
Fruit berries canned unsweetened or artificial sweeteners	Main	No	146	7.4	0	0	0	0	0.4	0.8	60	B
Pear canned w/ reduced sugar syrup	Main	No	253	9.1	0	0	0	0	0.2	1.9	60	B
Apple canned	Main	No	290	15	0.1	3.7	20	0	0.2	1.8	60	C
Grapefruit canned w/ reduced sugar syrup	Main	No	265	15.5	0	0	0	0	0.6	0.4	60	C
Chestnuts	Main	No	840	7	0.3	11.1	13.6364	0	2.4	6.8	0	A
Chestnuts roasted	Main	No	964	7	0.3	11.1	13.6364	0	3.2	7.9	0	A
Cashew nuts roasted w/o salt	Fats	No	2499	5.9	8.7	321.9	17.8755	0	18	8.3	0	A
Hazelnuts	Fats	No	2753	3.6	4.8	177.6	7.43034	0	13.2	16.1	0	A
Peanuts dried	Fats	No	2454	3.1	6.8	251.6	13.8776	0	25.7	8.1	0	A
Peanuts roasted	Fats	No	2530	4.6	6.4	236.8	12.4756	0	22.4	11.6	0	A
Peanuts roasted salted	Fats	No	2530	4.6	6.4	236.8	12.4756	1.9	22.4	11.6	0	C
Shredded coconut dried	Fats	No	2889	5.4	60.7	2245.9	90.3274	0.1	6.2	9.2	0	D
Brazil nuts	Fats	No	2860	1.8	15.4	569.8	22.7139	0	14.2	13.7	0	B
Pumpkin seeds	Fats	No	2396	1.4	7.3	270.1	15.2083	0	29.8	9.2	0	A
Sesame seeds w/ husk	Fats	No	2537	0.6	6.8	251.6	12.4088	0	19.9	12	0	A
Sunflower seeds	Fats	No	2584	2.9	4.9	181.3	8.7344	0	20.6	11.5	0	A
Walnuts	Fats	No	2845	2.5	5.7	210.9	8.7963	0	13.8	9	0	A
Chili peanuts	Fats	No	2159	6.4	5.1	188.7	15.7748	2.7	16.6	7.4	0	D
Pine nuts	Fats	No	2918	4.9	3.9	144.3	5.83832	0	14.8	5.5	0	A
Cashew nuts roasted w/ salt	Fats	No	2499	5.9	8.7	321.9	17.8755	0.7	18	8.3	0	C
Almond flour	Fats	No	2550	4	4.2	155.4	7.9096	0	22.4	9.8	0	A
Coconut	Fats	No	1473	4.8	29.2	1080.4	87.1642	0	3.4	9	0	D
Linseeds whole	Fats	No	2182	1.6	3.4	125.8	7.76256	0.1	18.7	30.4	0	A
Pecan nuts	Fats	No	2988	4	6.2	229.4	8.45839	0	8.5	13.3	0	A
Pistachio nuts	Fats	No	2536	6.8	6.1	225.7	12.5773	0	20.5	3	0	B
Sesame seeds w/o husk	Fats	No	2693	1	7.6	281.2	12.7303	0.1	20.9	10.4	0	A
Almond sweet	Fats	No	2478	3.6	4.4	162.8	8.27068	0	20.7	18.7	0	A
Hemp seeds w/ husk	Fats	No	1852	1.4	2.6	96.2	7.90274	0	20.9	35	0	A
Poppy seeds	Fats	No	2236	3	4.4	162.8	9.58606	0	17.9	19	0	A
Rye coarse grounded grains or flakes steamed wholegrain	Main	No	1352	2.4	0.2	7.4	13.3333	0	9.2	12.7	0	A
Rolled oats wholegrain	Main	No	1569	1	1.1	40.7	15.7593	0	9.5	7.5	0	A
Rolled oats wholegrain w/ wheat bran	Main	No	1552	1.2	1.2	44.4	16.4384	0	10	10.5	0	A
Oat bran	Main	No	1491	3.2	1.3	48.1	18.5714	0	19	18	0	A
Millet grains or coarsely-ground grains wholegrain	Main	No	1474	0.6	0.6	22.2	20.6897	0	10.5	3.2	0	A
Bulgur	Main	No	1479	0.4	0.2	7.4	15.0376	0	12.3	7.7	0	A
Couscous	Main	No	1512	1.5	0.1	3.7	15.625	0	12.8	5	0	A
Barley flour wholegrain	Main	No	1428	0.9	0.5	18.5	16.6667	0	9.2	7.6	0	A
Rye flour wholegrain	Main	No	1359	2	0.3	11.1	17.6471	0	8.1	18.8	0	A
Wheat flour wholegrain graham flour	Main	No	1404	1.2	0.2	7.4	10	0	10.7	13.8	0	A
Wheat flour bakers flour	Main	No	1456	1.5	0.2	7.4	12.7389	0	10.6	3.1	0	A
Wheat flour	Main	No	1473	1.5	0.3	11.1	15.9574	0	8.5	3.6	0	A
Spelt flour wholegrain	Main	No	1478	0.7	0.4	14.8	12.012	0	11.9	9.1	0	A
Oat flour wholegrain	Main	No	1473	0.8	0.7	25.9	16.092	0	11.3	14.2	0	A
Spelt flour refined	Main	No	1486	0.9	0.3	11.1	17.6471	0	12	5.1	0	A
Flour mix sifted rye w/ wheat	Main	No	1489	0.6	0.2	7.4	14.3885	0	8.6	8.8	0	A
Rolled barley steamed wholegrain	Main	No	1468	0.9	0.6	22.2	19.3548	0	9.2	10.7	0	A
Wheat coarse-ground or flakes steamed wholegrain	Main	No	1375	0.5	0.2	7.4	10	0	10.2	11.3	0	A
Wheat bran	Main	No	1228	3.1	0.8	29.6	16	0	16.6	30.5	0	A
Wheat bran coarse wheat bran	Main	No	1124	1.3	0.8	29.6	16	0	12.7	37.5	0	A
Buckwheat whole or coarsely-ground grains	Main	No	1475	1.2	0.4	14.8	16	0	9.6	3.7	0	A
Buckwheat flour	Main	No	1493	1.2	0.6	22.2	16.9014	0	13.5	5.5	0	A
Corn flour yellow refined or polenta	Main	No	1482	1.2	0.4	14.8	11.6618	0	6	4.7	0	A
Corn starch	Main	No	1515	0	0	0	0	0	0	0	0	C
Potato flour	Main	No	1448	0	0	0	0	0	0	0	0	C
Rye flakes wholegrain steamed	Main	No	1352	2.4	0.2	7.4	13.3333	0	9.2	12.7	0	A
Wheat flour durum	Main	No	1471	1.7	0.3	11.1	18.75	0	12.2	6.3	0	A
Flour mix wheat barley rye oat	Main	No	1448	1.4	0.3	11.1	13.8249	0	8.7	7.1	0	A
Flour mix gluten free	Main	No	1404	3.4	0	0	0	0.1	2.8	10.3	0	A
Rice flour white	Main	No	1499	0.2	0.1	3.7	19.6078	0	5.8	2.1	0	B
Wild rice dried	Main	No	1508	3.2	0.2	7.4	18.5185	0	14.7	6.2	0	A
Rice Basmati dry	Main	No	1501	0.2	0.2	7.4	20	0	9.2	0.5	0	B
Rice brown long-grain dry wholegrain	Main	No	1527	0.5	0.6	22.2	20	0	9.4	4.2	0	A
Rice long-grain dried uncooked	Main	No	1474	0.1	0.1	3.7	14.2857	0	7.8	1	0	B
Rice Noodles dry	Main	No	1507	0.3	0.2	7.4	35.7143	0.5	3.4	1.6	0	C
Risotto rice Avorio dried uncooked	Main	No	1499	1	0.2	7.4	15.625	0	6.7	1.2	0	B
Rice Jasmine dry	Main	No	1483	0.2	0.1	3.7	14.2857	0	7.5	0	0	B
Rice long-grain parboiled dried uncooked	Main	No	1512	0.6	0.2	7.4	16.6667	0	7.7	1.4	0	B
Rice white pre-boiled dried uncooked 1% salt	Main	No	1509	0.1	0	0	0	0.7	7.9	1.5	0	C
Rice white pre-boiled dried uncooked	Main	No	1526	0.6	0.1	3.7	14.2857	0	8.5	2.6	0	B
Breakfast cereal muesli wholegrain w/ fruit banana	Main	No	1594	9.2	2.9	107.3	41.2518	0.4	8.2	10.7	42	A
Breakfast cereal muesli wholegrain w/ sugar fruit coconut	Main	No	1723	27.7	7.6	281.2	69.7248	0.4	6.5	7.6	20	D
Breakfast cereal musli wholegrain w/ fruit berries	Main	No	1547	15.1	2.7	99.9	40.7855	0.3	8.2	7.7	22	C
GraNola breakfast cereal w/ fruit nuts	Main	No	1827	10.1	1.8	66.6	9.23077	0.4	11.4	16.2	20	B
GraNola breakfast cereal w/ cocoa and raspberry	Main	No	1709	10.6	2.7	99.9	17.0886	0.5	8.8	20.3	19	C
Breakfast cereal muesli wholegrain w/ fruit nuts	Main	No	1583	12.9	1	37	16.4745	0.2	9.4	9.3	17	A
Breakfast cereals muesli wholegrain w/ fruit	Main	No	1565	12.1	1.5	55.5	33.1858	0.4	8.2	8.8	14	B
Breakfast cereal muesli wholegrain w/ berries	Main	No	1529	7.3	20.6	762.2	586.895	0.3	9.2	10.3	12	D
Breakfast cereal musli wholegrain w/ fruit nuts sugar or honey	Main	No	1543	29.1	0.5	18.5	13.1579	0.4	8	8.2	10	C
Breakfast cereal w/ sugar coconut e.g. crunchy	Main	No	1928	23	5.3	196.1	29.9435	0.4	7.4	5.7	5	D
Breakfast cereal wholegrain w/ sugar raisin coconut e.g. Crunchy	Main	No	1883	25.6	6.3	233.1	38.6503	0.4	7	5.8	5	D
Breakfast cereal musli wheat oat rye barley wholegrain w/ fruit nuts seeds	Main	No	1862	4.2	3.5	129.5	17.4043	0.4	15.2	7	4	A
Breakfast cereal muesli wholegrain w/ sugar fruit berries	Main	No	1948	21.8	7.6	281.2	41.3043	0.4	7.4	5.9	3	D
Breakfast cereal muesli wholegrain w/ sugar fruit nuts	Main	No	1905	20.7	4.8	177.6	28.0702	0.4	9.9	8	2	D
Breakfast cereal puffed rice roasted unsweetened	Main	No	1603	0.3	0.2	7.4	22.2222	0	6	0.8	0	B
Breakfast cereal corn unsweetened fortified e.g. corn flakes	Main	No	1591	9.3	0.2	7.4	22.7273	1.8	8	2.5	0	D
Breakfast cereal wheat wholegrain e.g. Weetabix	Main	No	1532	5	0.3	11.1	11.9048	0.8	11.3	10.5	0	A
Breakfast cereal wheat bran wholegrain fortified e.g. All-Bran	Main	No	1523	22.9	0.4	14.8	14.4928	1	9.9	14.7	0	C
Breakfast cereal puffed wheat w/ honey fortified	Main	No	1623	28.4	0.6	22.2	19.9336	0	8.3	7.9	0	C
Breakfast cereal corn flakes w/ sugar fortified	Main	No	1599	35.9	0	0	0	0.8	4.3	3.1	0	D
Breakfast cereal wholegrain w/ sugar fortified e.g. Cheerios	Main	No	1588	36.3	0.4	14.8	12.5	1.8	7.7	6.8	0	D
Oat crunches	Main	No	1610	9	1.2	44.4	17.3661	0.8	12	12.6	0	B
Breakfast cereal wholegrain fortified e.g. Special flakes	Main	No	1605	11.2	0.5	18.5	23.0415	1.1	9.2	3.7	0	D
Wheat flakes wholegrain steamed	Main	No	1375	0.5	0.2	7.4	10	0	10.2	11.3	0	A
Breakfast cereal e.g. corn flakes	Main	No	1572	7.8	0.1	3.7	8.40336	1.1	7	6.1	0	C
Breakfast cereal wholegrain e.g. muesli cereal mix	Main	No	1536	1.8	0.6	22.2	14.6699	0.4	9.3	9.6	0	A
Breakfast cereal puffed rice w/ sugar fortified e.g. Rice Krispies	Main	No	1612	9.4	0.2	7.4	17.2414	1.1	5.4	1.2	0	D
Breakfast cereal wheat bran malt roasted All-bran plus	Main	No	1534	12.8	0.7	25.9	19.4444	0.6	10.3	14	0	A
Breakfast cereal puffed rice roasted w/ sugar cocoa powder e.g. Coco Pops	Main	No	1644	35.8	1.3	48.1	49.2424	0.8	4.6	2.4	0	D
Breakfast cereal wholegrain e.g. Special flakes	Main	No	1605	11.2	0.4	14.8	18.4332	1.1	9	3.7	0	D
Breakfast cereal puffed wheat w/ chocolate wholegrain	Main	No	1598	21.5	0.9	33.3	26.1628	0.4	8.4	10.5	0	C
GraNola breakfast cereal muesli gluten free	Main	No	1807	7.8	1.8	66.6	8.867	0.4	9.1	18	9	B
Breakfast cereal corn gluten free fortified	Main	No	1543	2.8	0	0	0	1.8	7.4	3.4	0	D
Breakfast cereal rice gluten free fortified e.g. Special flakes	Main	No	1608	9	0.1	3.7	13.5135	0.4	5.9	1.2	0	C
Buckwheat porridge w/ raisins	Main	No	444	10.9	0.1	3.7	17.5439	0.5	2	1.4	13	C
Porridge graham flour w/ dried fruit flax seeds e.g. moliNogröt	Main	No	374	5.4	0.2	7.4	8.06452	0.3	2.4	3.8	10	B
Porridge wholegrain w/ oat wheat bran raisins	Main	No	275	5.5	0.1	3.7	12.5	0.4	1.5	2.8	10	B
Oatmeal porridge wholegrain fibre oats	Main	No	286	0.2	0.2	7.4	14.8148	0.7	1.8	1.9	0	C
Porridge	Main	No	290	0.7	0.3	11.1	21.8978	0.7	2	1.3	0	C
Porridge graham flour e.g. grahamsgröt	Main	No	314	0.3	0.1	3.7	22.2222	0.8	2.4	3.1	0	B
Oatmeal porridge wholegrain	Main	No	277	0.2	0.2	7.4	16.2602	0.8	1.7	1.3	0	C
Porridge barley flour	Main	No	264	0.2	0.1	3.7	18.1818	0.7	1.7	1.4	0	C
Semolina porridge	Main	No	328	4.6	1.1	40.7	63.2184	0.4	4.3	0.3	0	B
Rye flour porridge	Main	No	312	0.5	0.1	3.7	25.641	0.9	1.9	4.3	0	B
Oatmeal porridge boiled w/ milk	Main	No	371	4	1	37	43.8596	0.5	4.1	1	0	C
Rice white short-grain for porridge pre-boiled dried unccoked	Main	No	1523	3.7	0.1	3.7	16.6667	1.7	6.4	1.2	0	D
Rice white short-grain for porridge dried uncooked	Main	No	1511	0.2	0.1	3.7	12.5	0	6.4	1.1	0	B
Rice pudding skimmed milk app. 1% fat	Main	No	329	3.3	0.7	25.9	55.1181	0.4	3.2	0.1	0	A
Rice pudding	Main	No	359	3.3	1.2	44.4	57.6923	0.4	3.2	0.1	0	B
Bread wholegrain wheat rye app. 6% fibre	Main	No	1070	11.1	0.3	11.1	7.40741	0.8	7.4	8.8	1	B
Bread white wheat water app. 3.5% fibre e.g. pitta	Main	No	1144	1.8	0.3	11.1	18.9873	1.2	8.6	3.4	0	C
Hot dog bun	Main	No	1194	6	0.8	29.6	19.3237	0.7	8.1	4.2	0	B
Bread white unsweetened app. 2.5% fibre e.g. Italian bread	Main	No	1070	2.3	0.3	11.1	21.4286	1.2	8.6	2.4	0	C
Bread white 3.5% fibre	Main	No	1189	6	0.5	18.5	7.78816	0.7	8	4.3	0	B
Pirogue w/o filling baked	Main	No	1887	0.9	15.3	566.1	49.7238	1	5.4	1.9	0	E
Bread white app. 5% fibre e.g. formfranska	Main	No	1044	4.4	0.2	7.4	6.64452	1	8.6	4.8	0	C
Bread wholegrain rye app. 7% fibre	Main	No	947	4.9	0.2	7.4	8.69565	0.9	9.3	6.5	0	A
Hot dog bun fiber rich	Main	No	1106	6.1	0.5	18.5	10.2041	0.9	9.3	5.6	0	B
Hamburger bun	Main	No	1213	7.7	0.5	18.5	7.40741	0.8	8	3.5	0	C
Bread white e.g. levain	Main	No	1043	1.8	0.1	3.7	6.89655	1.3	7.5	2.5	0	C
Bread wheat rye w/ seeds 24% wholegrain	Main	No	1130	5.8	0.5	18.5	8.46024	1	8.7	8.2	0	A
Bread wholegrain barley 3% fibre	Main	No	1000	6.4	2.2	81.4	44.0882	0.9	6.3	3.1	0	C
Bread white wholegrain graham flour e.g. scones	Main	No	1191	2.2	5.3	196.1	49.2108	1.4	6.3	4.6	0	D
Bread white wheat app. 2.5% fibre e.g.baguette	Main	No	1131	3.6	0.2	7.4	12.0482	1	8.5	2.6	0	C
Bread white wholegrain sour dough 4.4% fibre bake off e.g. coarse baguette	Main	No	1089	5.5	0.2	7.4	16.3934	1.3	7.6	4.4	0	C
Bread white milk app. 3% fibre e.g. Hönökaka	Main	No	1228	8.4	0.6	22.2	19.2926	0.5	7.4	3	0	C
Scone	Main	No	1200	2.2	5.4	199.8	48.5175	1.4	6.5	3.7	0	D
Bread white wheat unleavened 3% fibre e.g. chapati	Main	No	1077	0.8	0.5	18.5	9.4162	1.2	5.6	3.9	0	C
Bread wholegrain graham flour w/ milk app. 5% fibre	Main	No	1167	1.9	1	37	19.2308	1.2	8.9	4.9	0	C
Bread white soft thin w/ milk app. 4% fibre e.g. tunnbröd	Main	No	1174	8.4	0.5	18.5	15.9744	1	8	3.8	0	C
Bread white water app. 3% fibre e.g. roll w/ cheese	Main	No	1149	3	0.7	25.9	20.5882	1.2	11.5	3.1	0	C
Bread white app. 5% fibre e.g. loaf	Main	No	1091	12.6	0.2	7.4	7.27273	0.9	7.5	6.3	0	C
Bread white milk app. 4% fibre e.g. tekaka	Main	No	1194	6	0.8	29.6	19.3237	0.7	8.1	4.2	0	B
Hamburger bun coarse	Main	No	1102	5.1	0.4	14.8	8.03213	0.8	7.5	7.3	0	A
Bread white tortilla	Main	No	1313	1.9	1.4	51.8	29.1667	1.8	8.4	1.8	0	D
Bread white e.g. Chapati	Main	No	1080	5.5	0.6	22.2	7.88436	0.6	4.3	1.8	0	C
Bread white w/o sugar gluten free e.g. ciabatta	Main	No	1233	6	0.8	29.6	11.1732	0.8	6	6.8	4	B
Bread white tortilla gluten free	Main	No	1056	4	1.6	59.2	37.3832	1.1	6.4	11.2	2	C
Bread white gluten free	Main	No	994	3.7	1	37	27.6243	1	1.8	3.2	0	C
Bread dk gluten free	Main	No	1127	3.9	0.9	33.3	13.1772	1	2.6	5.5	0	C
Bread wholegrain sifted rye app. 7% fibre e.g. black rye bread	Main	No	1128	10.8	0.5	18.5	10.5485	0.7	5.5	7	0	C
Bread unsweetened sifted rye app. 3.5% fibre	Main	No	1091	2.1	0.6	22.2	19.0476	1	8.4	3.4	0	C
Bread sifted rye app. 4% fibre	Main	No	1112	8	0.4	14.8	17.094	0.8	7.1	3.8	0	C
Bread wholegrain rye unsweetened app. 5% fibre	Main	No	1002	4.3	0.2	7.4	12.9032	0.8	7.1	5	0	B
Bread sifted rye app. 7% fibre	Main	No	974	5.8	0.2	7.4	7.14286	0.8	6.8	5.4	0	B
Bread wholegrain rye e.g. rallarhalvor	Main	No	1029	3.7	0.3	11.1	14.3541	1.2	5.9	8.5	0	B
Bread wholegrain rye app. 10% fibre e.g. pumpernickel	Main	No	924	3.5	0.2	7.4	12.5	0.9	5.4	9.9	0	A
Bread wholegrain rye w/ potato app. 5% fibre	Main	No	1081	12.2	0.2	7.4	13.8889	1.4	5.7	5	0	C
Bread w/ sifted rye c 4% fibre e.g. rågkaka	Main	No	1106	9.1	0.5	18.5	18.6567	1.1	7.3	6.5	0	C
Crisp bread wholegrain oat wheat rye w/ milk 8% fibre	Main	No	1586	3.1	1	37	14.7059	1.2	13	8	1	A
Crisp bread wholegrain wheat w/ poppy seeds fibre 5.5%	Main	No	1667	5.5	0.6	22.2	8.4507	1.1	11.1	5.5	0	C
Crisp bread wholegrain rye app. 13% fibre	Main	No	1477	2.7	0.5	18.5	19.2308	1.4	9.3	13.2	0	B
Crisp bread wheat w/ sugar cinnamon app. 7% fibre	Main	No	1663	12.8	1.8	66.6	23.0769	1	10	6.7	0	C
Crisp bread wholegrain rye app. 20% fiber e.g sport	Main	No	1472	1.2	0.4	14.8	12.0846	1.2	8.6	14.4	0	B
Crisp bread wholegrain rye 15.5% fibre e.g. Husman	Main	No	1481	1.4	0.3	11.1	12	1	10	15.5	0	A
Crisp bread wholegrain rye app. 18% fibre e.g. Ryvita mörkt	Main	No	1460	1.8	0.3	11.1	12	0.8	14.6	17.6	0	A
Crisp bread wholegrain rye 14.5% fibre e.g. Vika	Main	No	1444	2.2	0.3	11.1	12.5	1.6	9.6	14.5	0	C
Crisp bread wholegrain rye 16% fibre e.g. Finn Crisp	Main	No	1458	3.2	0.3	11.1	15	1.5	11.1	16	0	C
Crisp bread wholegrain rye app. 15% fibre e.g. flatbröd	Main	No	1515	4.5	0.3	11.1	15	0.5	9.5	15.4	0	A
Crisp bread wholegrain rye bran app. 15% fibre	Main	No	1461	2.6	0.3	11.1	12	1.4	9.5	15.1	0	B
Crisp bread wholegrain rye app. 14% fibre e.g. Råg-rut	Main	No	1489	1.2	0.4	14.8	15.5642	1.2	10	14.2	0	A
Crisp bread wholegrain rye 15.5% fibre e.g. Brungräddat	Main	No	1462	1.4	0.3	11.1	12.5	1.5	10	15.5	0	C
Crisp bread wholegrain rye app. 16% fibre e.g. Sport	Main	No	1426	1.3	0.3	11.1	15.7895	1.2	10	16.3	0	A
Crisp bread wholegrain rye w/ sesame seeds wheat bran wheat sprouts 24% fibre	Main	No	1486	2.4	1	37	12.1951	1.5	13	24	0	C
Crisp bread wholegrain rye 15.5% fibre e.g. Delikatess	Main	No	1468	2.5	0.3	11.1	15	1.2	10	15.5	0	A
Crisp bread wheat w/ poppy seeds 6% fibre e.g. frukost	Main	No	1700	4.2	1.7	62.9	20	1	11	6	0	C
Crisp bread wholegrain wheat oat bran w/ sugar herbs 10.5% fibre	Main	No	1634	8.2	2.2	81.4	26.1905	0.2	12	10.5	0	A
Crisp bread wholegrain rye app. 14% fibre e.g. Normalgräddat	Main	No	1462	1.2	0.3	11.1	15	1.2	9.1	13.9	0	B
Crisp bread wholegrain rye wheat corn w/ sour dough 15% fibre e.g. spisbröd	Main	No	1403	0.6	0.2	7.4	11.3636	2.8	8.3	14.9	0	D
Crisp bread wholegrain rye app. 14% fibre e.g. Brungräddat	Main	No	1480	1.2	0.4	14.8	15.3846	1.2	9.1	14.4	0	B
Crisp bread thin wholegrain wheat rye barley oat e.g. tunnbröd	Main	No	1476	2.6	0.7	25.9	20	0.8	10.1	5.1	0	B
Crisp bread wholegrain rye app. 14% fiber	Main	No	1414	1.2	0.2	7.4	11.7647	1.1	8.8	19	0	B
Crisp bread gluten free app. 7% fibre	Main	No	1446	7.6	0.1	3.7	5	1.4	6.3	7	0	C
Crisp bread gluten free app. 3% fibre	Main	No	1609	3.8	2.3	85.1	35.3846	2	10	3	0	D
Crisp bread gluten free app. 7.5% fibre e.g. grovknäcke	Main	No	1558	3	1.1	40.7	47.619	1.3	2.9	8.1	0	C
Crisp bread w/ chia seeds gluten free app. 10% fibre	Main	No	1518	0.4	0.2	7.4	8.54701	1.3	4.4	10.2	0	C
Crisp bread w/ sesame seeds gluten free app. 9% fibre	Main	No	1703	1.3	0.8	29.6	7.14286	1.1	6.1	9.6	0	C
Pasta wholegrain dried uncooked	Main	No	1445	0.5	0.2	7.4	13.3333	0	11	8.8	0	A
Egg Noodles dried	Main	No	1576	1.8	0.9	33.3	21.4286	0	14	2.9	0	A
Pasta dried uncooked	Main	No	1504	0.5	0.1	3.7	8.33333	0	12.5	3.1	0	A
Pasta fusilli lasagna sheets dried uncooked gluten free	Main	No	1509	0.6	0.8	29.6	57.554	0	7.4	3.1	22	A
Pasta macaroni spaghetti dried gluten free	Main	No	1514	0.8	0.6	22.2	46.5116	0	7.3	2.8	19	B
Pasta corn dried uncooked 100% gluten free	Main	No	1530	0.7	0.2	7.4	10.8696	0	6.9	2.9	0	B
Pasta tagliatelle w/ egg dried uncooked gluten free	Main	No	1608	0	1.5	55.5	33.1858	0.1	2.6	0	0	C
Almond drink w/o sugar fortified	Main	No	64	0.1	0.1	3.7	8.33333	0.1	0	0.3	0	A
Fermented milk 0.5% fat e.g. lättfil	Main	No	164	4	0.3	11.1	60	0.1	3.5	0	0	A
Yoghurt plain 3% fat	Main	No	234	2.9	1.8	66.6	66.6667	0.1	3.4	0	0	A
Fermented milk w/ acidophilus 3% fat e.g. A-fil	Main	No	251	3.8	2	74	66.6667	0.1	3.4	0	0	B
Yoghurt plain skimmed 0.5% fat	Main	No	178	3.2	0.3	11.1	60	0.1	3.9	0	0	A
Fermented milk 3% fat e.g. Kefir	Main	No	251	3.8	2	74	66.6667	0.1	3.4	0	0	B
Fermented milk plain 4.2% fat e.g. filmjölk	Main	No	284	3.4	2.7	99.9	65.3753	0.1	3.5	0	0	B
Yoghurt summer organic plain 3% fat	Main	No	235	3	1.7	62.9	62.963	0.1	3.2	0	0	A
Fermented milk 3% fat fortified e.g. filmjölk	Main	No	239	3.8	1.8	66.6	64.2857	0.1	3.3	0	0	B
Fermented milk 3% fat e.g. långfil	Main	No	251	3.8	2	74	66.6667	0.1	3.4	0	0	B
Fermented milk semi-skimmed 1.5% fat	Main	No	199	3.8	1	37	66.6667	0.1	3.5	0	0	A
Fermented milk summer organic 3% fat	Main	No	240	3.8	1.8	66.6	62.069	0.1	3.3	0	0	B
Yoghurt plain 10% fat	Main	No	457	3.1	5.3	196.1	63.8554	0.1	3.6	0	0	C
Yoghurt substitute oat based Non-dairy plain 2.2% fat fortified	Main	No	319	4	0.2	7.4	8.43882	0.1	1.5	0.9	0	B
Yoghurt substitute oat based Non-dairy plain 11% fat fortified	Main	No	635	3.4	0.6	22.2	5.71429	0.1	2.8	0.9	0	A
Fruit yoghurt delicacy 7% fat	Main	No	540	14	4.6	170.2	65.7143	0.1	2.5	0	10	C
Fruit yoghurt diff. flavours 3.6% fat	Main	No	382	10	2.4	88.8	65.0407	0.1	3	0	6	C
Fruit yoghurt 2% fat	Main	No	389	14.5	1.3	48.1	65	0.1	3.3	0.5	6	C
Fruit yoghurt <0.05% fat	Main	No	216	9.8	0	0	0	0.1	3.8	0	4	B
Fruit yoghurt 0.5% fat	Main	No	317	14.2	0.3	11.1	60	0.1	3	0.5	4	C
Fruit yoghurt 2.5% fat	Main	No	408	14.5	1.6	59.2	64	0.1	3.3	0.5	0	C
Fruit yoghurt 5% fat	Main	No	530	13.5	3.4	125.8	67.0611	0.1	5.6	0	0	C
Yoghurt mild vanilla flavour 0.5% fat	Main	No	255	8.6	0.3	11.1	62.5	0.1	4.1	0	0	B
Fruit yoghurt reduced sugar 0.2% fat	Main	No	267	9	0.2	7.4	66.6667	0.1	3.6	0	0	B
Fruit yoghurt reduced sugar delactosed 0.1% fat fortified	Main	No	268	6.9	0.2	7.4	64.5161	0.1	3.9	0	0	B
Fruit yoghurt 1.3% fat	Main	No	391	12.7	0.9	33.3	66.6667	0	7	0	0	B
Yoghurt substitute oat based Non-dairy strawberry fortified	Main	No	316	7.1	0.2	7.4	11.1111	0	0.9	1	6	B
Yoghurt substitute oat based Non-dairy raspberry fortified	Main	No	345	8.2	0.2	7.4	11.6959	0	0.9	0.8	4	C
Yoghurt substitute oat based Non-dairy flavoured fortified	Main	No	340	7.9	0.2	7.4	10.989	0	0.9	0.9	4	C
Yoghurt substitute oat based Non-dairy blueberry raspberry fortified	Main	No	348	8.4	0.2	7.4	10.8696	0	0.8	0.9	0	C
Yoghurt substitute oat based Non-dairy vanilla fortified	Main	No	349	7.9	0.2	7.4	10.2564	0.1	0.9	0.9	0	C
Condensed milk canned app. 8% fat	Main	No	567	10	4.9	181.3	64.4737	0.3	6.8	0	0	C
Condensed milk canned conc. w/ sugar app. 9% fat	Main	No	1384	55	5.6	207.2	64.3678	0.3	7.9	0	0	E
Sour cream 12% fat	Fats	No	572	3.4	7.9	292.3	65.8333	0.1	3.1	0	0	D
Cream semi-skimmed 27% fat e.g. mellangrädde	Fats	No	1105	3.6	17.3	640.1	64.0741	0.1	2.6	0	0	D
Cooking cream 15% fat	Fats	No	677	4.2	9.6	355.2	64	0.1	3	0	0	D
Cream substitute 7% fat	Fats	No	373	1.5	2.3	85.1	32.4859	0	1.1	0	0	C
Creme fraiche skimmed 5% fat e.g. mini fraiche	Fats	No	353	3.6	3.3	122.1	63.9535	0.1	3.8	0	0	D
Coffee cream 12% fat	Fats	No	572	4.3	7.7	284.9	64.1667	0.1	3.1	0	0	D
Whipping cream 40% fat	Fats	No	1567	2.7	25.6	947.2	64	0.1	2.1	0	0	D
Crème fraiche 34% fat	Fats	No	1353	2.6	22.3	825.1	65.5882	0.1	2.3	0	0	D
Crème fraiche 15% fat	Fats	No	678	3.2	9.8	362.6	65.3333	0.1	3	0	0	D
Cream substitute 15% fat	Fats	No	650	1.6	5	185	32.7654	0.2	2	0	0	C
Coconut milk low fat	Fats	No	333	0.8	6.2	229.4	87.5706	0.1	0.6	1.3	0	D
Cooking cream oat based Non-dairy 13% fat	Fats	No	605	3.2	1	37	7.84314	0.1	0.7	0.8	0	B
Cream substitute Non-dairy w/ soy 17% fat	Fats	No	786	3.7	1.8	66.6	10.2623	0.1	2.9	0	0	B
Crème fraiche substitute oat based Non-dairy 15% fat fortified	Fats	No	774	2.8	1.3	48.1	8.28025	0	0.8	1	0	B
Creme fraiche flavoured 13% fat	Fats	No	652	4	8.7	321.9	65.8094	1	2.9	0	0	D
Creme fraiche flavoured 28% fat	Fats	No	1149	3.2	18.4	680.8	65.4571	1.2	2	0	0	E
Cheese hard 10% fat	Cheese	No	946	0	6.6	244.2	66	1.1	32.4	0	0	C
Cheese hard 26% fat	Cheese	No	1409	0	17	629	65.3846	1	24.9	0	0	D
Cheese hard 38% fat	Cheese	No	1763	0	24.9	921.3	65.5263	1.2	19.8	0	0	D
Cheese camembert 23% fat	Cheese	No	1198	0.1	14.6	540.2	64.8889	1.5	21.5	0	0	D
Cheese processed 10% fat	Cheese	No	670	0.2	6.6	244.2	65.3465	2.5	17.1	0	0	D
Cheese processed 20% fat	Cheese	No	1059	0.2	13.5	499.5	64.9038	2.5	16.9	0	0	E
Cheese Brie w/ rind 34% fat	Cheese	No	1582	0	21.4	791.8	62.9412	1.1	17	0	0	D
Blue cheese 17% fat	Cheese	No	1318	0.8	13.1	484.7	62.9808	3.2	31.4	0	0	E
Cheese hard 17% fat	Cheese	No	1170	0	11.2	414.4	65.8824	1.1	30.3	0	0	D
Halloumi cheese 22% fat	Cheese	No	1221	0.9	14.9	551.3	68.0365	4.2	22.3	0	0	E
Blue cheese 43% fat	Cheese	No	1797	2.1	27.9	1032.3	64.8837	1.2	9.6	0	0	D
Cheese hard parmesan 30% fat	Cheese	No	1714	0.9	18.2	673.4	61.2795	1.6	36.2	0	0	D
Cheese camembert 11% fat	Cheese	No	774	0.1	7.1	262.7	64.5455	1.5	21.4	0	0	C
Cheese goat's milk chèvre 25% fat	Cheese	No	1445	0.4	20	740	69.0846	1.7	20.6	0	0	D
Processed cheese spread 13% fat e.g. mjukost grevé	Cheese	No	780	1.2	8.5	314.5	65.5359	1.8	14.3	0	0	D
Cheese hard 23% fat	Cheese	No	1361	0	15.1	558.7	65.6522	1.2	29.2	0	0	D
Blue cheese 30% fat	Cheese	No	1520	0.1	19.8	732.6	64.918	2.5	21.5	0	0	E
Cheese processed 8% fat	Cheese	No	612	0.2	5.2	192.4	65	2.2	18.1	0	0	C
Cheese processed app. 16% fat	Cheese	No	871	0.2	10	370	64.5161	2.3	16	0	0	D
Cheese processed 4% fat	Cheese	No	488	0.2	2.6	96.2	65	2.5	18	0	0	C
Cheese white cheep's and goat's milk 22% fat	Cheese	No	1138	0.2	14.2	525.4	64.2534	2	16.7	0	0	D
Cheese hard 28% fat	Cheese	No	1498	0	17.8	658.6	65.6827	1.1	26.2	0	0	D
Cheese hard 31% fat	Cheese	No	1639	0	20.7	765.9	66.3462	1	25.2	0	0	D
Cheese Brie w/ rind 30% fat	Cheese	No	1455	0.1	19.5	721.5	64.5695	1	17	0	0	D
Cheese processed app. 22% fat	Cheese	No	1144	5.4	15.1	558.7	67.4107	2.2	10.3	0	0	E
Cheese hard organic 28% fat	Cheese	No	1473	0	17.5	647.5	64.8148	1.2	25.2	0	0	D
Cream cheese substitute oat based Non-dairy garlic cucumber	Main	No	867	2.8	6.5	240.5	38.0117	1.2	2.7	0.9	8	D
Cream cheese substitute oat based Non-dairy flavoured	Main	No	882	2.9	6.5	240.5	37.464	1.3	2.8	0.9	5	D
Cream cheese substitute oat based Non-dairy	Main	No	966	2.7	7.2	266.4	36.7347	0.6	2.9	0.9	0	D
Cream cheese substitute oat based Non-dairy tomato basil	Main	No	898	3	6.5	240.5	36.9318	1.3	2.9	0.9	0	D
Quark 1% fat	Main	No	314	2.9	0.7	25.9	70	0.1	12.7	0	0	A
Quark 10% fat	Main	No	635	3	6.6	244.2	66	0.1	12.7	0	0	B
Quark plain 0.2% fat	Main	No	266	3.2	0.1	3.7	50	0.1	10	0	0	A
Quark flavoured w/ sugar	Main	No	266	7.5	0.1	3.7	50	0.1	10	0	0	A
Quark flavoured artificial sweetener	Main	No	266	2.5	0.1	3.7	50	0.1	10	0	0	A
Cottage cheese w/ vegetables 3.5-5% fat	Cheese	No	393	1.6	2.7	99.9	64.133	1.2	12.2	1.7	13	C
Cottage cheese w/ fruit 3% fat	Cheese	No	440	8.7	1.8	66.6	64.9819	0.7	10.3	1	11	C
Cottage cheese plain 4% fat	Cheese	No	419	1.6	2.8	103.6	65.1163	0.7	13.4	0	0	B
Fresh cheese w/ fermented milk app. 8% fat	Cheese	No	496	2.8	5.6	207.2	66.6667	0.1	8	0	0	C
Cream cheese 33% fat	Cheese	No	1435	2.1	21.4	791.8	64.8485	1.4	10.2	0	0	D
Cream cheese w/ garlic 35% fat	Cheese	No	1422	0.4	22.7	839.9	64.8571	0.6	4	0	0	D
Cream cheese 5% fat	Cheese	No	484	2.8	3.4	125.8	64.2722	0.8	12.2	0	0	B
Mozzarella cheese 18% fat	Cheese	No	894	0.4	10.6	392.2	63.8554	0.5	15.6	0	0	C
Whey cheese app. 30% fat	Cheese	No	1923	39	19.4	717.8	66.8966	0.7	11	0	0	E
Whey spread 5% fat fortified	Cheese	No	1086	48	3.3	122.1	66	1.1	7	0	0	E
Whey spread 2% fat fortified	Cheese	No	1026	49	1.3	48.1	65	1.4	7	0	0	E
Cream cheese 27% fat	Cheese	No	1155	2.7	18	666	65.8376	0.7	6.1	0	0	D
Cream cheese 15% fat	Cheese	No	782	1.7	10.6	392.2	66.25	0.4	7.8	0	0	C
Blended spread sea salt 80% fat fortified e.g. Bregott	Fats	No	2977	0.4	39.2	1450.4	49	2	0.5	0	0	E
Blended spread 60% fat fortified e.g. Bregott Mellan	Fats	No	2235	0.5	26.6	984.2	44.3333	1	0.4	0	0	D
Margarine for cooking/baking 80% fat fortified e.g. Melba	Fats	No	2968	0.4	36	1332	45	1.5	0.1	0	0	E
Butter 80% fat	Fats	No	3049	0.5	55	2035	67.0732	1.2	0.4	0	0	E
Butter extra salted 80% fat	Fats	No	3044	0.4	52.4	1938.8	64.0587	2	0.6	0	0	E
Butter unsalted 80% fat	Fats	No	3044	0.4	52.4	1938.8	64.0587	0	0.6	0	0	E
Margarine spread Non-diary 70% fat fortified e.g. Carlshamn	Fats	No	2590	0	21.6	799.2	30.8571	0.8	0	0	0	D
Margarine for cooking and baking Non-diary 80% fat fortified e.g. Carlshamn	Fats	No	2960	0	34.3	1269.1	42.875	1	0	0	0	E
Low-fat margarine 28% fat fortified e.g. Mini Latta	Fats	No	1138	0.3	12	444	42.8571	1.5	2	0	0	D
Margarine spread 70% fat fortified e.g. Becel Gold	Fats	No	2605	0.5	19	703	27.1429	1.2	0.4	0	0	D
Blended spread 43% fat fortified e.g Bregott mindre	Fats	No	1684	0.5	18	666	41.8605	1	0.5	0	0	D
Margarine spread 80% fat fortified e.g. Flora orginal	Fats	No	2947	0.2	31	1147	38.75	1.3	0.2	0	0	E
Beef tallow	Fats	No	2746	0	35.8	1324.6	50.4225	0	7	0	0	D
Pork lard 85% fat	Fats	No	3193	0	32.8	1213.6	38.5882	0	2.8	0	0	D
Pork leaf lard 100% fat	Fats	No	3700	0	48.8	1805.6	48.8	0	0	0	0	D
Margarine for cooking/baking 80% fat fortified e.g. Milda	Fats	No	2977	0.3	32	1184	40	1.5	0.5	0	0	E
Low-fat margarine 38% fat fortified e.g. Becel	Fats	No	1457	0	8	296	21.0526	1.2	0	0	0	C
Low-fat margarine 40% fat fortified e.g. Latt & Lagom	Fats	No	1594	0.5	12.4	458.8	31	1.2	0.5	0	0	D
Blended spread 75% fat fortified e.g. Bregott	Fats	No	2792	0.4	35.2	1302.4	46.9333	1.2	0.5	0	0	E
Low-fat margarine 40% fat fortified e.g. Lätta	Fats	No	1540	0.3	17	629	42.5	1.5	0.5	0	0	D
Margarine for cooking and baking Non-diary 80% fat fortified e.g. Milda	Fats	No	2960	0	32	1184	40	1	0	0	0	E
Low-fat margarine 40% fat fortified e.g. Coop	Fats	No	1497	0.5	11.5	425.5	28.75	1.5	0.5	0	0	D
Margarine spread 60% fat fortified e.g. Ica Basic	Fats	No	2237	0.5	19.8	732.6	33	1	0.5	0	0	D
Margarine for cooking and baking 80% fat fortified e.g. ICA	Fats	No	2968	0.3	27.3	1010.1	34.125	1.5	0.2	0	0	E
Olive oil	Fats	No	3700	0	14.3	529.1	14.3	0	0	0	100	B
Olive oil extra virgine	Fats	No	3700	0	13.8	510.6	13.8	0	0	0	100	B
Corn oil	Fats	No	3700	0	12.9	477.3	12.9	0	0	0	100	B
Soybean oil	Fats	No	3700	0	14.9	551.3	14.9	0	0	0	100	B
Grapeseed oil	Fats	No	3700	0	11.2	414.4	11.2	0	0	0	0	C
Sesame oil	Fats	No	3700	0	14.8	547.6	14.8	0	0	0	0	C
Sunflower oil	Fats	No	3700	0	10.4	384.8	10.4	0	0	0	0	C
Rapeseed oil	Fats	No	3700	0	7.1	262.7	7.1	0	0	0	0	B
Liquid margarine Non-diary 80% fat fortified e.g. Carlshamn	Fats	No	2960	0	6	222	7.5	1	0	0	0	C
Liquid margarine 79% fat e.g. Becel	Fats	No	3042	0	10	370	12.1951	0	0	0	0	C
Flaxseed oil	Fats	No	3700	0	7.9	292.3	7.9	0	0	0	0	B
Rapeseed oil cold pressed	Fats	No	3700	0	7	259	7	0	0	0	0	B
Fat blend liquid 80% fat e.g. Arla smör- och rapsolja	Fats	No	2974	0.8	12.2	451.4	15.25	1.2	0.5	0	0	C
Coconut oil	Fats	No	3686	0	87.3	3230.1	87.9154	0	0	0	0	E
Coconut fat	Fats	No	3700	0	92	3404	92	0	0	0	0	E
Liquid margarine 82% fat fortified e.g. Milda culinesse	Fats	No	3017	0	7.3	270.1	8.90244	1.5	0	0	0	C
Safflower oil	Fats	No	3700	0	9	333	9	0	0	0	0	B
Wheatgerm oil	Fats	No	3700	0	16.6	614.2	16.6	0	0	0	0	C
Hempseed oil	Fats	No	3700	0	9.9	366.3	9.9	0	0	0	0	C
Palmoil	Fats	No	3700	0	47.1	1742.7	47.1	0	0	0	0	D
Fat blend liquid 80% fat fortified e.g. Ica raps- och smörolja	Fats	No	2968	0.2	11.2	414.4	14	1.5	0.2	0	0	D
Rapeseed oil vitamin D fortified	Fats	No	3700	0	7.1	262.7	7.1	0	0	0	0	B
Halibut wild raw	Main	No	580	0	1.3	48.1	15.2047	0.2	15.5	0	0	A
Haddock raw	Main	No	329	0	0	0	0	0.1	19.4	0	0	A
Hake raw	Main	No	295	0	0.1	3.7	25	0.2	16.5	0	0	A
Herring raw	Main	No	617	0	2	74	22.2222	0.5	16.7	0	0	A
Baltic herring raw	Main	No	454	0	1	37	25	0.2	18	0	0	A
Eel raw	Main	No	1469	0	7.9	292.3	23.9394	0.1	14.6	0	0	D
Perch raw	Main	No	359	0	0.1	3.7	16.3934	0.1	19.8	0	0	A
Plaice raw	Main	No	382	0	0.1	3.7	16.3934	0.2	21.1	0	0	A
Whitefish raw	Main	No	379	0	0.1	3.7	15.625	0.1	20.9	0	0	A
Mackerel raw	Main	No	1248	0	5.3	196.1	21.2	0.1	17	0	0	B
Pike raw	Main	No	353	0	0	0	0	0.1	20.2	0	0	A
Salmon farmed Norwegian raw frozen	Main	No	909	0	2	74	13.245	0.1	19.4	0	0	A
Common bream raw	Main	No	432	0	0.7	25.9	17.5	0.1	16.7	0	0	A
Rainbow trout raw	Main	No	671	0	2.2	81.4	22.9167	0.1	18.6	0	0	A
Saithe raw	Main	No	344	0	0.1	3.7	20	0.2	19.1	0	0	A
Vendace raw	Main	No	564	0	1.8	66.6	27.6923	0.1	19	0	0	A
Flounder raw	Main	No	392	0	0.4	14.8	18.1818	0.2	18.3	0	0	A
Arctic char raw	Main	No	634	0	1.4	51.8	17.6322	0.1	19.9	0	0	A
Cod raw	Main	No	328	0	0.1	3.7	20	0.2	18.2	0	0	A
Whiting raw	Main	No	333	0	0.1	3.7	16.6667	0.1	18.3	0	0	A
Brown trout farmed raw	Main	No	693	0	2	74	20	0.1	19	0	0	A
Pink salmon raw	Main	No	438	0	0.2	7.4	10	0.1	21.4	0	0	A
Turbot raw	Main	No	347	0	0.4	14.8	23.5294	0.3	16.7	0	0	A
Salmon farmed Nowegian fjords raw	Main	No	878	0	1.9	70.3	13.4466	0.1	20.2	0	0	A
Brown trout brook trout Sweden raw	Main	No	481	0	0.6	22.2	20.6897	0.1	22	0	0	A
Burbot raw	Main	No	297	0	0.1	3.7	22.2222	0.2	16.5	0	0	A
Rainbow trout farmed raw	Main	No	443	0	0.4	14.8	11.5607	0.1	18.1	0	0	A
Pike-perch raw	Main	No	351	0	0	0	0	0.1	20.2	0	0	A
Anglerfish raw	Main	No	272	0	0	0	0	0.2	15.8	0	0	A
Salmon farmed Norwegian fjord raw	Main	No	848	0	1.8	66.6	13.4328	0.1	20	0	0	A
Halibut farmed Atlantic ocean raw	Main	No	470	0	0.5	18.5	20.8333	0.1	20	0	0	A
Whitefish roe	Main	No	774	0.1	1.8	66.6	19.7368	2.8	20	0	0	D
Salmon wild Sweden raw	Main	No	786	0	2.4	88.8	23.0769	0.1	22.5	0	0	A
Salmon farmed Norway raw	Main	No	881	0	1.8	66.6	12.9496	0.1	21.2	0	0	A
Sea trout autumn raw	Main	No	732	0	2.2	81.4	23.7838	0.1	21.2	0	0	A
Sardines in tomato sauce canned	Main	No	906	0.7	3.7	136.9	25	1.2	20.5	0	10	C
Sardines in oil canned	Main	No	1189	0	4.6	170.2	21.8009	1.3	24	0	0	D
Tuna in water canned drained	Main	No	444	0	0.2	7.4	21.0526	1	24.1	0	0	A
Mussels canned w/ brine	Main	No	213	0	0.1	3.7	14.2857	1	7.9	0	0	B
Salmon cured	Main	No	619	1.5	1.7	62.9	20.9877	4.4	18.8	0	0	E
Oyster canned w/ brine	Main	No	243	0	0.6	22.2	27.2727	0.3	9.5	0	0	A
Crayfish canned	Main	No	296	0	0.1	3.7	22.7273	2.1	15.6	0	0	C
Salmon cured w/ salt sugar dill e.g. gravad lax	Main	No	694	1.3	1.2	44.4	13.7615	2.9	18.8	0	1	D
Salmon pâté lightly smoked	Main	No	1484	3.6	2	74	6.66667	5	12	0	3	E
Whitefish gutted smoked	Main	No	554	0	1.1	40.7	22.1328	2.7	21.8	0	0	D
Salmon cold smoked	Main	No	724	0	1.4	51.8	14.3149	2.8	20	0	0	D
Mackerel fillet smoked	Main	No	1367	0	6	222	21.6606	2	20.1	0	0	D
Rainbow trout cold-smoked	Main	No	794	0	2.8	103.6	23.1405	2.9	20.4	0	0	D
Rainbow trout gutted smoked	Main	No	656	0	1.8	66.6	23.4375	2.2	21.9	0	0	D
Hot smoked herring	Main	No	834	0	3.8	140.6	29.6875	2.1	21.2	0	0	D
Eel gutted whole smoked	Main	No	1453	0	7.3	270.1	23.9344	1.5	19.1	0	0	D
Mackerel gutted smoked	Main	No	1236	0	5.3	196.1	21.6327	1.4	19.4	0	0	D
Hot smoked herring butterfly fillet e.g. rospigg	Main	No	1093	0	6.1	225.7	29.3269	1.5	19	0	0	D
Salmon gutted smoked	Main	No	921	0	2	74	13.5135	1.6	21.9	0	0	C
Fish roe spread low fat	Main	No	1128	12.6	1.2	44.4	7.59975	10.5	9	0	10	E
Fish roe spread smoked	Main	No	1732	12	2.2	81.4	6.14525	4.9	8.8	0	6	E
Anchovy sprats canned	Main	No	898	2.9	3	111	22.9008	6.9	12.5	0	0	E
Anchovy sardelles canned	Main	No	713	0	2.6	96.2	25.2427	6.8	19.2	0	0	E
Tuna in oil canned drained	Main	No	789	0	1.2	44.4	12.1581	1	24.9	0	0	A
Herring pickled canned e.g. matjessill	Main	No	1314	12.1	5.1	188.7	22.5664	6.2	16	0	0	E
Mackerel fillet in oil canned	Main	No	1357	0	6	222	21.4286	0.6	18.9	0	0	D
Herring pickled mustard sauce w/o sauce	Main	No	1051	15	2.1	77.7	11.7779	3	7.8	0	0	E
Herring salted raw	Main	No	1026	0	4.3	159.1	22.6316	14.8	19	0	0	E
Baltic herring raw w/ salt	Main	No	677	0	2	74	26.6667	14.8	23.5	0	0	E
Air-dried whitefish pickled in lye raw frozen product e.g. lutfisk	Main	No	118	0	0.1	3.7	33.3333	0.1	6.3	0	0	A
Herring salted ready to use canned	Main	No	872	0	3.6	133.2	22.5	2.4	16.5	0	0	D
Herring pickled w/ sour cream sauce	Main	No	1211	13.8	3.3	122.1	14.2426	4.6	5.2	0	0	E
Herring pickled w/ mustard sauce	Main	No	1001	10.7	1.7	62.9	9.46548	1.9	5.3	0	0	D
Lamb steak raw	Red meat	Yes	466	0	1	37	38.4615	0.2	20.9	0	0	A
Lamb mince meat raw 12% fat	Red meat	Yes	1033	0	9.2	340.4	46.7005	0.2	17.4	0	0	D
Beef sirloin raw	Red meat	Yes	513	0	1.6	59.2	41.5584	0.2	21.8	0	0	A
Beef mince meat raw 10% fat	Red meat	Yes	762	0	5	185	44.0917	0.2	20.1	0	0	C
Beef mince meat raw 15% fat	Red meat	Yes	884	0	6.6	244.2	44	0.2	19.4	0	0	C
Reindeer steak raw	Red meat	Yes	453	0	0.7	25.9	38.8889	0.2	22.6	0	0	A
Pork shoulder raw	Red meat	Yes	574	0	3	111	42.8571	0.1	18.5	0	0	B
Pork mince meat raw 20% fat	Red meat	Yes	1012	0	8.6	318.2	43	0.1	16	0	0	D
Pork mince meat raw 8% fat	Red meat	Yes	602	0	3.4	125.8	42.5	0.2	18	0	0	B
Beef flank steak raw	Red meat	Yes	563	0	2.4	88.8	47.0588	0.2	22	0	0	B
Hamburger beef raw frozen product	Red meat	Yes	924	0.3	7.1	262.7	41.0405	1.5	14.7	0	0	D
Turkey fillet raw	Main	No	444	0	0.3	11.1	33.3333	0.2	24.1	0	0	A
Chicken breast fillet raw w/ skin	Main	No	621	0	2.1	77.7	30.4348	0.2	21.5	0	0	A
Chicken thigh raw w/ skin	Main	No	821	0	4.2	155.4	31.1111	0.2	18.9	0	0	A
Reindeer meat raw	Red meat	Yes	456	0	0.7	25.9	41.1765	0.2	23.1	0	0	A
Lamb shoulder brisket raw	Red meat	Yes	561	0	2.4	88.8	40.678	0.2	20.1	0	0	B
Lamb chops raw	Red meat	Yes	972	0	7.9	292.3	45.6647	0.2	19	0	0	C
Lamb shank raw	Red meat	Yes	572	0	2	74	47.619	0.2	24.5	0	0	A
Lamb scrag end raw	Red meat	Yes	740	0	6	222	50.4202	0.2	17.6	0	0	C
Lamb flank of lamb raw	Red meat	Yes	769	0	6.3	233.1	50	0.2	17.8	0	0	C
Lamb chop raw trimmed	Red meat	Yes	432	0	1.2	44.4	48	0.2	20	0	0	A
Veal shoulder clod raw	Red meat	Yes	442	0	1	37	35.7143	0.1	19.9	0	0	A
Veal brisket raw	Red meat	Yes	778	0	5.5	203.5	43.3071	0.2	18.1	0	0	C
Veal tenderloin raw	Red meat	Yes	440	0	1	37	37.037	0.1	20	0	0	A
Veal knuckle raw	Red meat	Yes	453	0	1.2	44.4	38.7097	0.1	19.9	0	0	A
Veal top round raw	Red meat	Yes	450	0	0.9	33.3	36	0.1	21	0	0	A
Veal chops raw	Red meat	Yes	511	0	1.6	59.2	36.3636	0.2	20.5	0	0	A
Veal shank raw	Red meat	Yes	410	0	0.7	25.9	36.8421	0.1	20	0	0	A
Veal silverside raw	Red meat	Yes	490	0	1.3	48.1	37.1429	0.1	21.2	0	0	A
Veal thin flank raw	Red meat	Yes	725	0	4.3	159.1	39.0909	0.2	18.7	0	0	C
Veal chuck raw	Red meat	Yes	563	0	2.8	103.6	43.75	0.2	19.2	0	0	B
Rabbit meat raw	Red meat	Yes	522	0	1.6	59.2	40	0.1	22	0	0	A
Beef sirloin raw w/ bone	Red meat	Yes	679	0	4.4	162.8	47.3118	0.1	19.7	0	0	C
Beef brisket raw	Red meat	Yes	858	0	7.2	266.4	47.6821	0.2	17.6	0	0	C
Beef tender loin raw	Red meat	Yes	520	0	2	74	48.7805	0.2	21.7	0	0	A
Beef knuckle raw	Red meat	Yes	483	0	1.5	55.5	42.8571	0.2	20.8	0	0	A
Beef chuck raw trimmed	Red meat	Yes	605	0	3.2	118.4	46.3768	0.2	20.6	0	0	B
Beef top round steak raw	Red meat	Yes	478	0	0.7	25.9	43.75	0.1	23.8	0	0	A
Beef shank raw	Red meat	Yes	452	0	1.2	44.4	42.8571	0.2	20.5	0	0	A
Beef shoulder clod raw	Red meat	Yes	494	0	1.5	55.5	40.5405	0.2	21	0	0	A
Beef rump raw	Red meat	Yes	521	0	1.4	51.8	43.75	0.2	22.7	0	0	A
Beef bonless beef outside raw	Red meat	Yes	466	0	1.2	44.4	42.8571	0.1	21.3	0	0	A
Beef cube roll raw	Red meat	Yes	594	0	3	111	49.1803	0.2	21.7	0	0	B
Beef stewing steak raw	Red meat	Yes	605	0	3.2	118.4	46.3768	0.2	20.6	0	0	B
Mince meat patties beef raw frozen product e.g. hackebiff	Red meat	Yes	666	0	4.2	155.4	47.7273	0.1	20	0	0	C
Reindeer shoulder clod raw	Red meat	Yes	455	0	0.7	25.9	43.75	0.2	23.3	0	0	A
Roe deer meat raw	Red meat	Yes	454	0	0.5	18.5	40	0.2	24	0	0	A
Pork tenderloin raw	Red meat	Yes	446	0	1	37	38.4615	0.1	20.6	0	0	A
Pork chop raw w/ rind 5 mm	Red meat	Yes	774	0	5.2	192.4	43.3333	0.2	19.4	0	0	C
Pork spare ribs raw	Red meat	Yes	808	0	5.9	218.3	43.0657	0.1	17.7	0	0	C
Pork trotters raw	Red meat	Yes	866	0	5.4	199.8	42.8571	0.2	23.5	0	0	C
Pork knuckle raw	Red meat	Yes	808	0	5.9	218.3	43.0657	0.1	17.7	0	0	C
Pork picninc shoulder raw	Red meat	Yes	505	0	2	74	42.5532	0.2	19.5	0	0	A
Pork stewing steak raw	Red meat	Yes	687	0	4.2	155.4	43.299	0.1	19.3	0	0	C
Pork collar raw	Red meat	Yes	717	0	4.8	177.6	42.8571	0.1	17.8	0	0	C
Pork shoulder blade roast raw	Red meat	Yes	574	0	3	111	42.8571	0.2	18.5	0	0	B
Pork chop raw w/o rind	Red meat	Yes	430	0	0.6	22.2	35.2941	0.1	21.6	0	0	A
Pork chop raw w/ rind 2 mm	Red meat	Yes	562	0	2.6	96.2	43.3333	0.2	20	0	0	B
Pork shank raw w/o rind	Red meat	Yes	527	0	2.2	81.4	42.3077	0.2	19.7	0	0	B
Pork belly whole piece raw w/ rind	Red meat	Yes	1121	0	9.7	358.9	43.3036	0.2	17.2	0	0	D
Pork belly whole piece slice raw w/ rind	Red meat	Yes	1057	0	8.8	325.6	42.5121	0.2	17.1	0	0	D
Duck breast raw	Red meat	Yes	497	0	1.3	48.1	30.2326	0.1	19.9	0	0	A
Duck raw w/ skin	Red meat	Yes	1657	0	13.2	488.4	33.4177	0.2	11.5	0	0	D
Pigeon raw	Red meat	Yes	575	0	2	74	26.6667	0.2	17.5	0	0	A
Turkey raw w/ skin	Main	No	527	0	1.5	55.5	32.6087	0.1	21	0	0	A
Chicken meat raw w/o skin	Main	No	480	0	0.8	29.6	25.8065	0.2	21.5	0	0	A
Chicken meat raw w/ skin	Main	No	713	0	3.5	129.5	31.8182	0.1	18	0	0	A
Venison fallow deer meat raw	Red meat	Yes	453	0	1	37	50	0.2	22.3	0	0	A
Beef meat raw	Red meat	Yes	539	0	1.9	70.3	45.0237	0.2	22.2	0	0	A
Lamb meat raw	Red meat	Yes	695	0	4	148	42.5985	0.2	19.9	0	0	C
Pork bacon raw	Red meat	Yes	1441	0	13.7	506.9	41.7683	2	13.4	0	0	E
Beef brisket cured raw	Red meat	Yes	858	0	7.2	266.4	47.6821	3.2	17.6	0	0	E
Beef eye round cured raw	Red meat	Yes	432	0	0.8	29.6	44.4444	0.2	21.5	0	0	A
Pork ham cured raw app. 3% fat	Red meat	Yes	453	0	1.1	40.7	36.6667	3	20.1	0	0	D
Pork ham slice raw w/ rind	Red meat	Yes	801	0	5.6	207.2	43.0769	0.2	18.8	0	0	C
Pork ham topside raw	Red meat	Yes	420	0	0.7	25.9	38.8889	0.2	20.8	0	0	A
Pork ham knuckle raw	Red meat	Yes	422	0	0.8	29.6	34.7826	0.2	19.8	0	0	A
Pork ham boneless outside raw	Red meat	Yes	516	0	2.1	77.7	42.8571	0.2	19.7	0	0	B
Pork belly w/ rind sliced cured raw	Red meat	Yes	1477	0	14.9	551.3	43.0636	3	11.6	0	0	E
Mince meat patties raw frozen product	Red meat	Yes	855	0.8	6	222	41.6667	1.5	13.2	0.3	2	D
Liver pâté slicable 14% fat	Red meat	Yes	889	3.8	4	148	28.5714	1.5	12	0	0	D
Mince meat raw 70% beef 30% pork	Red meat	Yes	787	0	5.5	203.5	44.2122	0.2	19.2	0	0	C
Mince meat raw 50% beef 50% pork	Red meat	Yes	803	0	5.8	214.6	44.0395	0.2	18.6	0	0	C
Moose mince meat raw	Red meat	Yes	443	0	0.6	22.2	37.7358	0.1	22.6	0	0	A
Venison fallow deer mince raw	Red meat	Yes	559	0	3.2	118.4	62.7451	0.2	21.8	0	0	B
Liver pâté spreadable 3-3.5% fat	Red meat	Yes	554	5.3	1.1	40.7	30.5556	2.2	10.6	2.7	7	D
Liver pâté spreadable app. 10% fat	Red meat	Yes	766	2.1	3.2	118.4	35.5556	1.5	12	0	1	D
Liver pâté spreadable app. 24% fat	Red meat	Yes	1221	3.8	7.2	266.4	29.3878	2	9.5	0	0	E
Sausage 32-35% meat e.g. grillkorv	Red meat	Yes	898	1.2	5.8	214.6	38.6667	2	11	0	5	D
Sausage chorizo 9% fat	Red meat	Yes	669	0.9	2.9	107.3	32.1508	1.5	14.4	1.2	10	C
Sausage 7% fat e.g. varmkorv	Red meat	Yes	710	1	3.6	133.2	36.5112	1.5	12	1.5	7	D
Chicken sausage low fat	Main	No	650	0.9	2.6	96.2	28.6344	1.7	11.5	1	1	D
Mettwurst sausage app. 23% fat	Red meat	Yes	1070	3.3	8.4	310.8	37.3333	1.9	9.9	0	1	E
Vienna sausage low fat 73% meat	Red meat	Yes	822	1.2	6.4	236.8	42.6667	2	10	0	1	D
Sausage 9% fat 55% meat e.g. middagskorv	Red meat	Yes	547	1.3	2.8	103.6	39.7727	1.5	10.1	1.5	0	C
Sausage 19% fat 58% meat e.g. falukorv	Red meat	Yes	1064	0.4	7.3	270.1	37.8238	2	12.7	0	0	E
Sausage 58% meat e.g. falukorv	Red meat	Yes	1082	0.4	8.6	318.2	37.3913	2	9.9	0	0	E
Mettwurst sausage smoked 35% fat	Red meat	Yes	1614	3.3	13.2	488.4	38.1503	3.1	14.2	0	0	E
Chicken sausage	Red meat	Yes	826	1.2	4.2	155.4	30.8824	1.8	9.4	0	0	D
Sausage 23% fat 52% meat e.g. frukostkorv	Red meat	Yes	1074	0	8.6	318.2	37.3913	2	9.9	0	0	E
Vienna sausage 73% meat	Red meat	Yes	1084	1.4	8.4	310.8	36.5217	2	9.8	0	0	E
Sausage 61% meat e.g. prinskorv	Red meat	Yes	1123	0	8.8	325.6	36.6667	1.9	10	0	0	E
Italian sausage Salsiccia raw 73% meat	Red meat	Yes	1128	0	6.4	236.8	34.9536	2.7	21.8	0	0	E
Sausage raw 45% meat e.g. värmlandskorv	Red meat	Yes	966	0.3	7.2	266.4	37.6963	1.8	6.1	0.5	0	D
Reindeer sausage raw	Red meat	Yes	1056	0.9	6.8	251.6	36.1702	2.8	17.2	0	0	E
Lamb sausage raw	Red meat	Yes	1066	0.6	8.6	318.2	44.5596	2.4	15.9	0	0	E
Salami low fat	Red meat	Yes	730	0	3.4	125.8	42.4469	2.6	24.4	0	1	D
Salami sausage smoked 34-44% fat	Red meat	Yes	1801	1.4	15.6	577.2	37.8641	3	16.1	0	0	E
Corned beef canned	Red meat	Yes	914	0	5.8	214.6	47.9339	2.4	27	0	0	D
Pork ham smoked 6% fat	Red meat	Yes	579	0.8	2.6	96.2	43.3333	3.6	21	0	0	E
Pork ham sliced smoked 1-3% fat	Red meat	Yes	416	0.8	0.7	25.9	31.8182	3.8	18.4	0	0	E
Turkey smoked	Main	No	556	0	1.3	48.1	32.5	2.1	24	0	0	D
Reindeer meat dried	Red meat	Yes	1381	0	7.2	266.4	40.9091	3	40	0	0	E
Pork belly smoked	Red meat	Yes	1649	0.1	14.4	532.8	38.4	2	15.4	0	0	E
Reindeer meat cold-smoked raw	Red meat	Yes	554	0	1	37	37.037	2.8	26.2	0	0	D
Turkey smoked thin slices	Red meat	Yes	408	0	0.6	22.2	28.5714	3.2	18.3	0	0	D
Beef meat smoked	Red meat	Yes	444	0	1.2	44.4	42.8571	4.4	20	0	0	E
Reindeer steak smoked	Red meat	Yes	513	0	1.4	51.8	43.75	3	23.1	0	0	D
Pork ham dried cured Italian Prosciutto	Red meat	Yes	1027	0	4	148	32.3102	4.6	31.9	0	0	E
Horse hamburger meat smoked	Red meat	Yes	420	0	0.6	22.2	35.2941	4.4	21	0	0	E
Beef meat cured boiled e.g. saltkott	Red meat	Yes	460	0	0.9	33.3	42.8571	2	22.5	0	0	C
Soy protein bits cold or frozen e.g. Tzay	Main	No	672	4	0.7	25.9	12.963	1.7	16.4	4.3	51	C
Soy protein nuggets cold or frozen	Main	No	893	0.8	1	37	9.43396	1.2	11.3	5	49	A
Soy- and wheat protein nuggets cold or frozen	Main	No	993	1.7	1.1	40.7	9.64912	1.5	18.6	3.3	43	B
Soy protein mince cold or frozen fortified	Main	No	700	0	1	37	11.6279	1	15.2	5.3	27	A
Soy protein balls cold or frozen	Main	No	747	0	0.7	25.9	6.73077	1.1	13.6	4.7	26	A
Soy- and wheat protein escalope cold or frozen fortified	Main	No	1001	1.8	1.5	55.5	11.7188	1.4	12.9	3.9	26	C
Soy protein kebab frozen product e.g. Oumph®	Main	No	571	1.8	0.4	14.8	10.6101	1.6	17.4	7.1	23	A
Soy protein bits w/ thyme garlic frozen product e.g. Oumph®	Main	No	531	1.4	0.3	11.1	9.93377	1.8	17.7	5.8	23	A
Soy- and wheat protein bacon cold or frozen	Main	No	883	1.6	0.9	33.3	7.62712	2.2	18.4	3.2	14	D
Pea protein mince chilled or frozen product	Main	No	796	1.4	3.8	140.6	61.2903	1.2	26.6	2.4	12	C
Oat protein pulled oat cold or frozen	Main	No	848	0.8	0.6	22.2	15	0.9	30.4	3.8	0	A
Mycoprotein nuggets cold or frozen	Main	No	814	2.2	1	37	12.5	1.1	11.3	4.6	0	B
Mycoprotein escalope cold or frozen	Main	No	1017	3	3.9	144.3	30.4688	1.2	12.4	2.6	0	D
Vegetarian sausage w/ sunflower protein chilled or frozen product	Main	No	593	1.5	0.7	25.9	6.66667	2.1	5.3	0	0	D
Soy- and wheat protein balls chilled product or frozen product	Main	No	749	0.3	0.6	22.2	8.21918	1.2	16.7	5.2	47	A
Soy- and wheat protein nuggets cold or frozen fortified	Main	No	993	1.7	1.1	40.7	9.64912	1.5	18.6	3.3	43	B
Vegetarian sausage w/ soy protein canned 15% fat	Main	No	834	1	2.3	85.1	15.3333	0	12	2	40	A
Vegetable burger w/ potato lentils beans corn chilled or frozen product	Main	No	964	1.8	0.9	33.3	9.09091	1.3	7.8	7.1	38	B
Vegetarian sausage w/ vegetables chilled or frozen product	Main	No	672	1.5	0.5	18.5	6.75676	1	7.1	3.4	24	C
Soy- and wheat protein mince frozen	Main	No	677	2.5	0.3	11.1	10	0.4	18.6	5.8	35	A
Soy protein mince chilled product or frozen product	Main	No	700	0	1	37	11.6279	1	15.2	5.3	27	A
Soy- and wheat protein escalope cold or frozen	Main	No	1001	1.8	1.5	55.5	11.7188	1.4	12.9	3.9	26	C
Soy protein bits frozen product e.g. Oumph	Main	No	381	0	0.1	3.7	20	0.6	18.6	5.9	23	A
Soy protein pulled soy frozen product e.g. Oumph®	Main	No	489	10.4	0.1	3.7	20.4082	1.2	12.1	4.8	23	B
Vegetarian sausage w/ soy protein chilled or frozen product	Main	No	737	0.6	0.8	29.6	6.89655	1.6	12	5.7	17	B
Vegetarian sausage w/ soy and wheat protein chilled or frozen product	Main	No	504	1.4	0.2	7.4	12.5	1.6	15.3	4.5	10	A
Vegetarian sausage w/ sunflower protein and pea protein chilled or frozen product	Main	No	726	1.8	1.3	48.1	10.3175	1.8	4.7	5.2	7	C
Mycoprotein balls frozen	Main	No	516	0.4	1.6	59.2	48.4848	1.4	13.3	3.3	4	B
Textured wheat protein chunks for stewing	Main	No	972	1.7	1.4	51.8	15.3173	1.9	27.4	0	1	D
Mycoprotein mince pieces fillets chilled product or frozen product	Main	No	415	0.2	0.3	11.1	16.6667	0.6	15.7	5.5	0	A
Lamb stew w/ cabbage e.g. får i kål	Main	No	227	2.5	0.8	29.6	43.2432	0.6	6.7	1.2	39	A
Sausage stew w/ chorizo root vegetables	Main	No	507	2.6	2.9	107.3	33.4487	1.3	5.2	1.2	39	C
Baked potato w/ chicken curry filling salad	Main	No	652	1	1.3	48.1	10.6557	0.3	3.3	3	33	B
Crêpe stuffing w/ spinach cream cheese feta cheese ham	Main	No	561	1.1	6	222	62.6305	2.2	10.2	0.6	29	D
Beef stew w/ potatoes onion beer frozen produkt e.g. sjömansbiff	Main	No	352	0.2	0.9	33.3	39.1304	1.2	6.7	0.9	20	C
Sausage w/ mashed potatoes ketchup mustard pickled cucumber mix	Main	No	438	2.6	1.6	59.2	34.9345	0.8	2.9	1.2	8	C
Kebab dish w/ potato chips	Main	No	993	1.1	4.7	173.9	28.3133	1	6.4	1.4	19	C
Gratin w/ potato root vegetables sausage	Main	No	800	2.7	7.3	270.1	49.8634	1.1	5.5	1.4	14	D
Potato gratin w/ pickled sprats cream milk e.g. Jansson's frestelse	Main	No	710	2.4	6	222	56.1272	0.9	3.6	1.7	12	D
Gratin w/ cured salmon potatoes egg milk e.g. laxpudding	Main	No	465	2.3	1.2	44.4	28.9157	1.2	8.2	1.1	8	C
Gratin w/ salted herring potatoes egg milk e.g. sillpudding	Main	No	523	1.9	1.8	66.6	29.0323	0.9	7.6	1.1	8	C
Chicken stew w/ lime honey créme fraiche	Main	No	778	3.1	8.2	303.4	61.747	1.6	13	0	3	D
Halloumi stew w/ aubergine	Main	No	494	3.5	4.6	170.2	59.5084	1.4	7.5	1.3	75	C
Chili con carne	Main	No	429	2.1	1.2	44.4	30.9278	0.9	7.5	3.3	71	A
Chili sin carne w/ textured soy protein	Main	No	430	2.2	0.4	14.8	11.5274	1.1	6.7	4.4	74	A
Lasagna w/ tomato lentils	Main	No	577	2.9	5.8	214.6	60.3538	0.7	4.6	1.8	52	C
Chili sin carne w/ squash bell pepper	Main	No	307	3.7	0.2	7.4	12.1951	0.8	3.5	3.8	97	A
White beans w/ tomato sauce canned	Main	No	399	4.8	0.1	3.7	20	0.6	5.1	4.9	84	A
Greek salad w/ feta cheese olives	Main	No	364	2.3	2.3	85.1	33.6257	0.5	2.7	1.2	80	B
Beetroot salad w/ sour cream	Main	No	279	9.5	1.3	48.1	64.3564	1.2	1.2	1.5	79	C
Greek sallad w/ feta cheese	Main	No	322	2	4.1	151.7	66.9935	1.2	2.9	1.4	75	C
Textured fungal protein stew w/ vegetables	Main	No	243	3.1	0.3	11.1	14.7059	1.9	4.7	2.6	75	C
Hash w/ potatoes root vegetables mushroom e.g. pytt i panna	Main	No	339	3.3	0.3	11.1	9.80392	0.4	1.8	3.2	71	A
Chili sin carne w/ textured fungal protein	Main	No	376	2.3	0.3	11.1	14.218	1	6.9	4.5	70	A
Mince sauce w/ textured fungal protein	Main	No	376	3.9	0.5	18.5	17.0068	2	8.1	3.5	63	C
Chicken salad w/ pineapple bell pepper garlic dressing	Main	No	314	1.1	0.6	22.2	11.6054	0.4	4.4	0.8	60	A
Gratin w/ vegetables	Main	No	371	3.2	2	74	39.4477	1.1	4.2	1.6	59	C
Pasta sauce w/ tuna curry	Main	No	339	3.1	1.6	59.2	43.8356	0.7	7.9	1.1	59	B
Halloumi stew w/ lentils	Main	No	619	4	5	185	56.243	1.8	7.7	2.9	58	D
Hungarian goulash w/ beef	Main	No	313	3	1.2	44.4	43.0108	0.7	8.3	0.9	53	A
Cauliflower gratin	Main	No	385	4.2	2.4	88.8	49.3827	0.9	5.1	1.6	50	C
Fish stew Brasilian style w/ couconut milk tomato pulp bell pepper	Main	No	560	2.7	5.7	210.9	63.0531	0.4	8.6	1.2	49	C
Vegetable soufflé	Main	No	493	2.8	2.9	107.3	43.7406	0.6	7.2	1.5	46	B
Osso buco w/ veal shank	Main	No	356	2.5	0.7	25.9	19.337	0.8	7.8	0.9	45	A
Cabbage pudding w/ white cabbage minced meat	Main	No	403	3.2	2.2	81.4	44	0.8	6.6	1.1	45	C
Lamb stew w/ onion tomato	Main	No	412	2.6	1.2	44.4	24.948	1	8.4	0.8	43	B
Meat soup beef	Main	No	164	2.2	0.5	18.5	45.8716	0.8	4.5	1.1	35	B
Pasta carbonara w/ soy beans	Main	No	629	1.7	3.9	144.3	47.6773	0.6	5.3	1.9	34	C
Lasagna w/ spinach goat cheese	Main	No	601	3.3	3.5	129.5	49.1573	1.4	6.7	2.1	30	C
Textured fungal protein stew w/ reduced fat créme fraiche bamboo shoots haricot vertes bell pepper	Main	No	369	3.5	3.2	118.4	60.1504	0.5	5.1	1.4	27	C
Fish stew w/ creme fraiche curry orange	Main	No	514	2.8	3.7	136.9	63.7931	1	13.8	0.6	23	C
Chicken gratin w/ banana créme fraiche mango chutney	Main	No	925	6.6	9.8	362.6	60.7187	0.2	11.2	0.4	22	D
Beef stew frozen product e.g. kalops	Main	No	516	1	2.4	88.8	40	1.4	14.2	0.6	20	C
Caesar salad or chicken salad w/ dressing	Main	No	1258	1.2	4.3	159.1	18.0976	1	12.3	1.2	16	D
Potato salad w/ vinaigrette	Main	No	470	0.8	0.3	11.1	6.25	0.5	1.7	2	13	C
Beef stew w/ onion carrot horseradish sauce e.g. pepparrotskött	Main	No	567	1	3.5	129.5	43.5323	0.4	13.6	0.5	11	A
Tikka masala w/ chicken	Main	No	508	1.2	1.8	66.6	54.7112	1.1	20.2	0.1	10	A
Textured fungal protein stew tikka masala	Main	No	431	1.2	1.5	55.5	45.045	1.3	12.4	4.1	10	B
Chicken stew w/ olives basil lemon cream	Main	No	648	0.6	6.3	233.1	57.117	1.2	12.1	0.3	9	D
Potato salad w/ sour cream mayonnaise	Main	No	648	0.8	1.7	62.9	17.418	1.3	1.9	1.7	3	C
Mashed potatoes w/ skimmed milk	Main	No	360	1.7	0.3	11.1	16.0428	0.8	2.3	1.5	0	C
Potato gratin chilled product	Main	No	481	1.7	3.4	125.8	49.8534	1.1	2	1.9	0	C
Pasta sauce w/ salmon creme fraiche cream dill	Main	No	1123	1.7	12.1	447.7	51.8201	1.5	12.1	0.2	13	E
Taco hard-shell w/ mince meat vegetables cheese	Main	No	615	1.9	4.1	151.7	42.0945	0.8	7.9	0.7	52	C
Pizza w/ onion olives tomatoes cheese	Main	No	689	3.4	2.9	107.3	36.0248	0.7	5.7	1.8	51	C
Pizza w/ ham button mushroom onion anchovy	Main	No	804	3.1	3.2	118.4	36.6552	1.2	8.6	2	42	C
Pizza Margherita w/ cheese tomato sauce	Main	No	936	3.6	4	148	38.0228	0.9	8.1	2.2	37	C
Savoury muffin coarse wholegrain flour w/ goat's cheese sheep's cheese broccoli spinach sundried tomatoes	Main	No	1222	3.5	3.9	144.3	24.3902	1.8	9.5	3.4	34	D
Pie w/ chicken bacon	Main	No	945	1.9	7.6	281.2	49.6408	1.1	9.4	1.3	31	D
Pie w/ broccoli ham	Main	No	874	2	7.2	266.4	51.1001	1.3	7.8	1.3	30	D
Pirogue filled w/ mince meat	Main	No	1019	2.7	4.1	151.7	31.2024	1.7	9.6	3.7	23	D
Pie w/ mince meat	Main	No	986	1.9	7.4	273.8	47.4359	0.9	11.2	1.3	24	D
Pie w/ salmon spinach	Main	No	743	1.9	3.2	118.4	32.6531	1.1	8.3	1.2	22	C
Pizza w/ tomato mozzarella frozen product	Main	No	1127	2.8	4.5	166.5	36	1	11	2.7	20	D
Pizza w/ steak frozen product	Main	No	900	6.2	2.4	88.8	45.283	0.8	11.9	2.8	15	C
Pizza w/ mince meat frozen product	Main	No	910	4.8	3.9	144.3	59.0909	0.9	10.3	2.5	15	C
Savoury sandwich layer-cake filled w/ tuna mayonnaise shrimp ham cream cheese e.g. smörgåstårta	Main	No	995	2.5	4.5	166.5	28.9762	1.2	8.7	1.8	13	D
Pie w/ cheese ham	Main	No	982	2	7.6	281.2	48.8432	1.3	10	1.1	8	D
Potato dumpling filled w/ pork belly e.g. kroppkakor	Main	No	707	0.6	2.5	92.5	43.8596	1	5.7	1.5	0	C
Potato dumpling barley flour stuffed w/ pork e.g pitepalt	Main	No	754	0.5	2.4	88.8	39.7351	1.4	4.8	2.6	0	C
Falafel w/ pitta lettuce sesame sauce pepperoni	Main	No	627	2	0.9	33.3	15.7068	1.4	5.2	4.2	47	B
Enchilada wheat tortilla w/ mince meat tortilla chips cheese lettuce bell pepper tomato tomato sauce	Main	No	711	2.9	4.6	170.2	45.2311	0.9	6.7	2.7	44	C
Submarine sandwich w/ salami brie cheese sundried tomatoes green salad	Main	No	1006	2.8	5.7	210.9	42.4107	1.8	9.3	1.9	34	D
Wrap wheat tortilla w/ chicken fajitas sour cream lettuce	Main	No	569	4.2	1.8	66.6	25.4237	1.2	5.7	2.6	29	C
Bagel sandwich w/ salami cream cheese lettuce olive	Main	No	695	3.2	3.6	133.2	47.8088	0.8	5.9	2.9	29	C
Sandwich w/ salami cream cheese lettuce	Main	No	686	4.5	2.4	88.8	37.7953	1.5	9.1	2.7	29	D
Sandwich w/ smoked turkey cream cheese sundried tomatoes lettuce	Main	No	752	3.8	1.2	44.4	22.5564	1.9	10.3	2.5	26	D
Swedish flatbread w/ pastrami potatoes lettuce mayonnaise e.g. tunnbrödsrulle	Main	No	664	5.7	1.2	44.4	15.3453	1	5.4	2.1	25	C
Wrap wheat tortilla w/ rice mince meat sweet corn cheese	Main	No	595	2.3	1.2	44.4	35.9281	0.8	7.9	1.3	24	B
Submarine sandwich fibre rich w/ cheese ham lettuce low-fat mayonnaise	Main	No	768	3	1.5	55.5	32.8228	0.8	7.7	3.5	21	B
Wrap wheat tortilla w/ feta cheese olives lettuce garlic dressing	Main	No	731	0.8	3.1	114.7	41.1141	1	5.1	2.9	20	C
Bagel sandwich w/ smoked salmon cream cheese lettuce	Main	No	886	3	3	111	43.0416	1.4	9	2.4	18	C
Ciabatta sandwich w/ mozzarella cheese sundried tomato lettuce	Main	No	799	2.4	2	74	33.8983	1	7.9	2.5	17	C
Chicken burger w/ bun dressed with accompaniments	Main	No	956	3.7	1.7	62.9	16.8651	1.1	10.7	1.7	10	C
Sandwich w/ shrimps egg lettuce mayonnaise	Main	No	1234	2.1	1.8	66.6	9.13706	1.2	7.3	1.6	8	C
Submarine sandwich w/ roast beef potato salad lettuce	Main	No	824	1.9	0.7	25.9	12.3894	1	6.6	2.5	6	C
Submarine sandwich fibre rich w/ shellfish tuna shrimp sauce lettuce	Main	No	790	3	0.4	14.8	6.56814	0.7	5.7	2.9	4	C
Fish burger w/ bun dressed with accompaniments	Main	No	1174	4.2	2.6	96.2	19.9081	1.2	12.4	1.9	1	D
Pea soup	Main	No	325	1.1	0.1	3.7	31.25	0.7	5.1	2.7	61	A
White bean soup w/ tomato	Main	No	213	2	0.2	7.4	11.976	0.6	2.5	3.2	54	A
Vegetable soup w/ cream	Main	No	211	2.7	1.8	66.6	55.2147	0.7	2	1.1	47	C
Minestrone soup	Main	No	211	2.5	0.7	25.9	33.8164	0.8	2	1.4	46	B
Lentil soup	Main	No	263	1.3	0.1	3.7	10.7527	1	3.8	3.2	41	B
Soup w/ white cabbage minced beef carrot e.g. Hedvigsoppa	Main	No	246	2.7	1.2	44.4	44.2804	0.8	5.3	1.1	41	B
Potatosoup w/ leek	Main	No	205	0.8	0.7	25.9	38.2514	1	1	1	10	C
Carrot soup	Main	No	155	2.4	1.1	40.7	61.7978	0.6	0.7	1	31	C
Pea soup w/ carrot	Main	No	287	1.5	0.1	3.7	35.7143	0.4	4.3	2.4	37	A
White cabbage soup w/ meat quenelles	Main	No	238	2.7	1	37	28.49	1	3.1	1	32	C
Jerusalem artichoke soup	Main	No	323	1.8	2.7	99.9	48.7365	0.8	1.1	0.7	31	C
Kale soup	Main	No	133	0.5	0.2	7.4	10.6383	1.2	1.2	0.9	27	C
Vegetable soup clear	Main	No	97	1.4	0.1	3.7	43.4783	0.6	0.9	0.9	25	B
Soup w/ chicken pasta corn e.g. mexicanasoppa	Main	No	175	1.6	0.1	3.7	21.2766	0.7	2.4	0.8	18	C
Soup w/ white cabbage minced beef e.g. Nikkaluoktasoppa	Main	No	262	1.4	1.3	48.1	34.0314	1.5	5.4	0.4	12	C
Noodle soup w/ rice Noodles curry sesame oil	Main	No	216	0.2	0.3	11.1	44.1176	0.7	0.7	0.5	0	C
Salad dressing w/ mayonnaise app. 25% fat chilled product	Main	No	1268	18.2	3.8	140.6	15.2	1.7	0.5	0	10	E
Vinaigrette 65% fat	Main	No	2453	1	9.5	351.5	14.6154	2	0.6	0	3	E
Vinaigrette 45% fat	Main	No	1702	0.3	3.1	114.7	7.00882	3.4	0.7	0.2	2	E
Mayonnaise w/ soybean oil 80% fat	Main	No	2832	1.5	11.3	418.1	15.1272	1.1	1.3	0	1	E
Salad dressing 0% fat	Main	No	250	10.4	0	0	0	0.4	1.6	0	0	C
Mustard sauce w/ oil vinegar dill chilled product e.g. gravlaxsås	Main	No	2322	10.3	8.2	303.4	14.6429	0.7	1.6	0	0	E
Salad dressing canned app. 25% fat	Main	No	1098	3.6	3.7	136.9	14.8	1.8	0.5	0	0	D
Mayonnaise 80% fat	Main	No	2786	1.5	5	185	6.90608	1.1	1.3	0	0	D
Mayonnaise 30% fat	Main	No	1350	3.9	2.1	77.7	6.79612	1.4	1.5	0	0	D
Pasta sauce w/ tomato herbs	Main	No	441	12.4	0.3	11.1	6.81818	1.2	1.9	3	55	C
Pasta sauce diff. brands	Main	No	213	6.2	0.2	7.4	9.56938	1.2	1.6	2.2	92	B
Tomato sauce spicy	Main	No	224	4.8	0.2	7.4	7.7821	0.7	1	1.4	80	B
Oriental sauce w/ vegetables canned e.g. Uncle Bens orientalisk sås	Main	No	379	7	1.4	51.8	29.3501	1.3	1.1	1.4	55	C
Sweet & sour sauce w/ vegetables canned	Main	No	449	19.5	0.4	14.8	16.0643	0.7	0.4	1	52	C
Broccoli sauce	Main	No	633	1.9	9	333	63.9659	1.5	3.9	1	42	D
Onion sauce w/ cream	Main	No	662	8.1	5.2	192.4	43.5146	1.9	1.3	0.7	31	D
Pepper sauce w/ cream	Main	No	937	4.3	13.6	503.2	64.1207	1.3	1.9	0.9	24	E
Red wine sauce 1.5% fat	Main	No	271	1.3	0.8	29.6	65.5738	1.4	1.2	0	18	C
Sesame sauce w/ cream	Main	No	1601	3	16	592	39.6924	1	2.2	0.6	16	D
Peanut sauce	Main	No	1175	6	8.3	307.1	34.3543	1.3	6.3	3.5	12	D
Sour cream sauce w/ herbs	Main	No	522	3.1	6.9	255.3	65.0943	0.7	3.1	0.3	11	C
Sauce mango curry w/ mayonnaise chilled product	Main	No	2262	13.5	4.2	155.4	7.71917	1	1	0.1	10	D
Mushroom sauce 8.5% fat	Main	No	497	2.4	5.6	207.2	64.2939	1.2	2.7	0	6	D
Gravy sauce w/ stock	Main	No	384	3.8	0.7	25.9	11.0063	2	1.1	0.2	3	D
Dill sauce	Main	No	465	3.7	3.6	133.2	42.8571	1.2	1.4	0.4	2	C
Cream sauce classic 6% fat	Main	No	369	3.1	3.7	136.9	64.0138	1.2	2	0	1	C
Bearnaise sauce app. 40% fat	Main	No	1432	3	5.1	188.7	14.3541	1.2	1	0	1	D
Bechamel sauce w/ milk	Main	No	450	5.6	1.6	59.2	28.2187	1.2	4.7	0.2	0	C
Bechamel sauce w/ skimmed milk	Main	No	408	5.6	0.8	29.6	17.9775	1.2	4.8	0.2	0	C
Mayonnaise w/ sunflower oil 80% fat	Main	No	2744	1.5	7.5	277.5	10.6686	1.1	1.3	0	0	E
Béchamel sauce w/ skimmed milk	Main	No	383	5.6	0.7	25.9	15.625	0.8	4.4	0.1	0	C
Cheese sauce	Main	No	649	4.6	5.1	188.7	47.266	0.9	7.3	0.1	0	D
Bearnaise sauce 8% fat	Main	No	467	2.8	5.2	192.4	64.6766	1.4	2.3	0	0	D
Cheese sauce 8% fat	Main	No	494	4.1	4.8	177.6	63.3245	1.3	4.7	0	0	D
Kebab sauce white 30% fat	Main	No	1256	2	5.7	210.9	18.4765	0.9	1.7	0	0	D
Cheese sauce w/ turkey	Main	No	603	3.6	4.1	151.7	46.0157	1.4	10	0.1	0	D
Tzatziki	Main	No	317	2.6	2.9	107.3	52.5362	1.1	2.4	0	52	C

## Sheet: Table S4
Table S4 - Nutri-Score Assessment of Beverage Products
Product	Water (without any addition)	Energy (KJ/100g or 100mL)	Saturated fatty acids (g/100g or 100mL)	Sugars (g/100g or 100mL)	Proteins (g/100g or 100mL)	Fibres (g/100g or 100mL)	Fruits, vegetables, pulses, nuts, and rapeseed, walnut and olive oils (%/100g or 100mL)	Sodium (mg/100g or 100mL)	pts_kj	pts_glus	pts_ags	pts_na	pts_prot	pts_fib	pts_FLN	pts_A	score	Nutri-Score
Fermented milk 3% fat fortified e.g. filmjölk	No	239	1.8	3.8	3.3	0	0	39	8	3	1	0	2	0	0	12	12	Nutriscore_E
Fermented milk 3% fat e.g. långfil	No	251	2	3.8	3.4	0	0	41	9	3	1	0	2	0	0	13	13	Nutriscore_E
Fermented milk 0.5% fat e.g. lättfil	No	164	0.3	4	3.5	0	0	42	6	3	0	0	2	0	0	9	7	Nutriscore_D
Milkshake chocolate strawberry	No	352	1	10.6	2	0	31	45	10	8	0	0	1	0	0	18	18	Nutriscore_E
Milk 3% fat fortified	No	251	1.9	4.8	3.5	0	0	39	9	4	1	0	2	0	0	14	14	Nutriscore_E
Milk No emulsified 4.2% fat e.g. lantmjölk	No	294	2.7	4.7	3.4	0	0	39	10	4	2	0	2	0	0	16	16	Nutriscore_E
Fermented milk w/ acidophilus 3% fat e.g. A-fil	No	251	2	3.8	3.4	0	0	41	9	3	1	0	2	0	0	13	13	Nutriscore_E
Fermented milk semi-skimmed 1.5% fat	No	199	1	3.8	3.5	0	0	41	7	3	0	0	2	0	0	10	8	Nutriscore_D
Milk strawberry flavour 1.5% fat fortified	No	209	1.1	7.3	3.3	0	0	29	7	5	1	0	2	0	0	13	13	Nutriscore_E
Fermented milk 3% fat e.g. Kefir	No	251	2	3.8	3.4	0	0	41	9	3	1	0	2	0	0	13	13	Nutriscore_E
Semi-skimmed milk 1.5% fat fortified	No	198	1	4.9	3.6	0	0	40	7	4	0	0	2	0	0	11	11	Nutriscore_E
Skimmed milk 0.5% fat fortified	No	161	0.3	4.9	3.6	0	0	40	6	4	0	0	2	0	0	10	8	Nutriscore_D
Fermented milk w/ cream top layer e.g. filbunke	No	275	2.3	4.8	3.6	0	0	40	10	4	2	0	2	0	0	16	16	Nutriscore_E
Hot chocolate w/ milk 3% fat	No	356	2	10.1	3.8	0	6	51	10	7	1	0	2	0	0	18	18	Nutriscore_E
Hot chocolate w/ milk 1.5% fat	No	305	1	10.2	3.8	0	6	52	10	7	0	0	2	0	0	17	17	Nutriscore_E
Hot chocolate w/ milk 0.5% fat	No	269	0.4	10.2	3.9	0	6	52	9	7	0	0	2	0	0	16	16	Nutriscore_E
Carrot juice	No	142	0.1	4.7	0.7	1	100	39	5	4	0	0	0	1	10	9	-2	Nutriscore_B
Tomato juice RTD canned	No	74	0	3.2	0.8	1.4	100	360	3	3	0	3	0	1	10	9	-2	Nutriscore_B
Vegetable juice canned or pasteurised RTD	No	80	0	3.2	0.6	0.4	100	365	3	3	0	4	0	0	10	10	0	Nutriscore_B
Orange juice freshly-squeezed	No	200	0	8.2	0.7	0.1	100	1	7	6	0	0	0	0	10	13	3	Nutriscore_C
Orange juice RTD	No	162	0	8	0.7	0	100	2	6	6	0	0	0	0	10	12	2	Nutriscore_C
Lemon juice freshly-squeezed	No	120	0	1.2	0.6	0	100	0	4	1	0	0	0	0	10	5	-5	Nutriscore_B
Lemon juice conc. canned	No	134	0	1.5	0.4	0.1	100	21	5	1	0	0	0	0	10	6	-4	Nutriscore_B
Small citrus fruit juice freshly-squeezed	No	185	0	5.5	0.5	0.1	100	1	7	4	0	0	0	0	10	11	1	Nutriscore_B
Grapefruit juice freshly-squeezed	No	188	0	8.3	0.6	0.1	100	1	7	6	0	0	0	0	10	13	3	Nutriscore_C
Lime juice freshly-squeezed	No	167	0	1.6	0.4	0.2	100	1	6	2	0	0	0	0	10	8	-2	Nutriscore_B
Grape juice RTD canned	No	262	0	14.1	0.6	0.5	100	3	9	10	0	0	0	0	10	19	9	Nutriscore_D
Apple juice RTD	No	169	0	10.4	0.2	0	100	3	6	7	0	0	0	0	10	13	3	Nutriscore_C
Pineapple juice canned RTD	No	230	0	11.8	0.3	0.5	100	1	8	8	0	0	0	0	10	16	6	Nutriscore_D
Orange juice RTD pasteurised	No	181	0	8.4	0.6	0.1	100	2	7	6	0	0	0	0	10	13	3	Nutriscore_C
Apricot nectar pasteurised RTD	No	242	0	7.1	0.3	1.3	51	1	9	5	0	0	0	1	2	14	11	Nutriscore_E
Oat drink chocolate 1.5% fat fortified	No	297	0.2	7.2	1.2	1.1	0	64	10	5	0	0	0	1	0	15	14	Nutriscore_E
Gruel wholegrain fortified	No	295	0.8	5.5	3.6	0.9	0	100	10	4	0	1	2	0	0	15	15	Nutriscore_E
Oat drink 1.5% fat fortified	No	199	0.2	3.4	1	0.8	0	44	7	3	0	0	0	0	0	10	10	Nutriscore_E
Coconut water	No	76	0	4	0	0	95	32	3	3	0	0	0	0	10	6	-4	Nutriscore_B
Sesame drink water extract of seeds w/ husk	No	282	1	0.5	1.8	0.6	0	12	10	1	0	0	1	0	0	11	11	Nutriscore_E
Sesame drink water extract of seeds w/o husk	No	303	1	0.5	2.2	0.6	0	18	10	1	0	0	1	0	0	11	11	Nutriscore_E
Fruitdrink blueberry fortified	No	199	0	9.6	0.8	0.2	17	11	7	7	0	0	0	0	0	14	14	Nutriscore_E
Orange cordial RTD fortified	No	128	0	7.4	0	0	88	4	5	5	0	0	0	0	10	10	0	Nutriscore_B
Cordial reduced sugar RTD	No	150	0	6.6	0	0	89	2	5	5	0	0	0	0	10	10	0	Nutriscore_B
Soft drink carbonated	No	178	0	10.5	0	0	10	2	6	7	0	0	0	0	0	13	13	Nutriscore_E
Cola	No	178	0	10.5	0	0	0	2	6	7	0	0	0	0	0	13	13	Nutriscore_E
Soft drink carbonated w/ artificial sweeteners	No	2	0	0	0	0	0	2	1	0	0	0	0	0	0	1	1	Nutriscore_B
Diet Coke w/ artificial sweeteners	No	2	0	0	0	0	0	2	1	0	0	0	0	0	0	1	1	Nutriscore_B
Raspberry cordial RTD	No	153	0	9.6	0	0	87	4	6	7	0	0	0	0	10	13	3	Nutriscore_C
Blackcurrant cordial RTD fortified	No	136	0	8	0	0	87	6	5	6	0	0	0	0	10	11	1	Nutriscore_B
Lingonberry drink RTD fortified	No	119	0	7	0	0	75	5	4	5	0	0	0	0	4	9	5	Nutriscore_C
Apple drink RTD fortified	No	134	0	8	0	0	82	2	5	6	0	0	0	0	10	11	1	Nutriscore_B
Cordial artificial sweeteners RTD fortified	No	71	0	4.2	0	0	100	4	3	3	0	0	0	0	10	6	-4	Nutriscore_B
Soda water	Yes	0	0	0	0	0	0	20	0	0	0	0	0	0	0	0	0	Nutriscore_A
Vichy water	Yes	0	0	0	0	0	0	110	0	0	0	1	0	0	0	1	1	Nutriscore_A
Mineral water	Yes	0	0	0	0	0	0	16	0	0	0	0	0	0	0	0	0	Nutriscore_A
Tap water	Yes	0	0	0	0	0	0	2	0	0	0	0	0	0	0	0	0	Nutriscore_A
Instant coffee RTD	No	8	0	0	0.1	0	0	3	1	0	0	0	0	0	0	1	1	Nutriscore_B
Coffee brewed	No	0	0	0	0	0	0	4	0	0	0	0	0	0	0	0	0	Nutriscore_B
Coffee espresso RTD	No	37	0.1	0	0.1	0	0	14	2	0	0	0	0	0	0	2	2	Nutriscore_C
Tea brewed	No	0	0	0	0	0	0	3	0	0	0	0	0	0	0	0	0	Nutriscore_B
Herbal tea RTD	No	5	0	0	0	0	0	1	1	0	0	0	0	0	0	1	1	Nutriscore_B
Rosehip tea RTD w/ blackcurrant	No	12	0	0	0	0	98	0	1	0	0	0	0	0	10	1	-9	Nutriscore_B
Fermented milk plain 4.2% fat e.g. filmjölk	No	284	2.7	3.4	3.5	0	0	38	10	3	2	0	2	0	0	15	15	Nutriscore_E
Fruitdrink rosehip blueberry fortified	No	199	0	9.6	0.8	0.2	79	11	7	7	0	0	0	0	4	14	10	Nutriscore_E
Energy drink fortified	No	163	0	9.6	0	0	0	2	6	7	0	0	0	0	0	13	13	Nutriscore_E
Soy drink fortified	No	154	0.2	2.4	2.6	0	0	37	6	2	0	0	1	0	0	8	7	Nutriscore_D
Swedish soft drink e.g. julmust Påskmust	No	141	0	8.3	0	0	0	2	5	6	0	0	0	0	0	11	11	Nutriscore_E
Slush RTD	No	173	0	10.2	0	0	0	4	6	7	0	0	0	0	0	13	13	Nutriscore_E
Almond drink fortified	No	109	0	3.1	0	0.2	0	49	4	3	0	0	0	0	0	7	7	Nutriscore_D
Cranberry drink RTD	No	164	0	8.3	0.2	0	73	2	6	6	0	0	0	0	4	12	8	Nutriscore_D
Super-skimmed milk <0.1% fat fortified	No	147	0	4.9	3.6	0	0	41	5	4	0	0	2	0	0	9	7	Nutriscore_D
Swedish soft drink w/ artificial sweeteners e.g. julmust light	No	0	0	0	0	0	0	2	0	0	0	0	0	0	0	0	0	Nutriscore_B
Yoghurt drinkable flavoured 1% fat	No	248	0.5	9.3	2.8	0	12	35	9	7	0	0	1	0	0	16	16	Nutriscore_E
Fermented milk summer organic 3% fat	No	240	1.8	3.8	3.3	0	0	39	8	3	1	0	2	0	0	12	12	Nutriscore_E
Drinking quark diff. flavours	No	177	0	2.9	5.4	0	0	33	6	2	0	0	3	0	0	8	5	Nutriscore_C
Yoghurt drinkable flavoured app. 1% fat app. 8% sugar	No	248	0.5	7.7	2.8	0	13	35	9	6	0	0	1	0	0	15	15	Nutriscore_E
Yoghurt drinkable flavoured app. 1% fat app. 11% sugar	No	248	0.5	10.8	2.8	0	6	35	9	8	0	0	1	0	0	17	17	Nutriscore_E
Oat drink 0.5% fat organic fortified	No	163	0.1	3.4	0.9	0.8	0	51	6	3	0	0	0	0	0	9	9	Nutriscore_D
Oat drink chocolate 2.5% fat fortified	No	298	0.3	6.2	1.3	1.2	2	48	10	5	0	0	0	1	0	15	14	Nutriscore_E
Oat drink 3% fat fortified	No	249	0.3	2.9	0.9	0.8	0	42	9	2	0	0	0	0	0	11	11	Nutriscore_E
Soy drink w/o sugar fortified	No	139	0.2	0.3	3.4	0.6	0	33	5	1	0	0	2	0	0	6	4	Nutriscore_C
Almond drink w/o sugar fortified	No	64	0.1	0.1	0	0.3	98	48	3	1	0	0	0	0	10	4	-6	Nutriscore_B
Yoghurt drink e.g. Ayran	No	118	0.9	1.5	1.7	0	0	115	4	1	0	1	1	0	0	6	5	Nutriscore_C
